# Supplementary material for: Mapping the Vaginal Metabolic Profile in Dysbiosis, Persistent Human Papillomavirus Infection, and Cervical Intraepithelial Neoplasia: A Scoping Review
Source: Pharmaceuticals (Basel). 2025 Dec 24;19(1):42. doi: 10.3390/ph19010042 (PMC12845300; doi:10.3390/ph19010042)
Supplement: Supplementary file 1 [file pharmaceuticals-19-00042-s001.zip]

Archive with 1 entries (1 files):
- pharmaceuticals-3981597-supplementary.xlsx
