# Supplementary material for: Mapping the Vaginal Metabolic Profile in Dysbiosis, Persistent Human Papillomavirus Infection, and Cervical Intraepithelial Neoplasia: A Scoping Review
Source: Pharmaceuticals (Basel). 2025 Dec 24;19(1):42. doi: 10.3390/ph19010042 (PMC12845300; doi:10.3390/ph19010042)
Supplement: Supplementary file 1 [file pharmaceuticals-19-00042-s001.zip › pharmaceuticals-3981597-supplementary.xlsx]

## Sheet: 1. Reasons for exclusion 
Table S1. Reasons for exclusion after full-text screening.
First Author (Year)	Articles	Reason for Exclusion
Bik, 2019 [1]	A novel sequencing-based vaginal health assay combining self-sampling, HPV detection and genotyping, STI detection, and vaginal microbiome analysis	Metabolome not evaluated
Bai, 2024 [2]	Analysis of vaginal flora diversity and study on the role of Porphyromonas asacharolytica in promoting Il-1β in regulating cervical cancer	Immune response
Arokiyaraj, 2018 [3]	Association of cervical microbial community with persistence, clearance and negativity of Human Papillomavirus in Korean women: a longitudinal study	Metabolome not evaluated
Liu, 2020 [4]	Association of high-risk human papillomavirus infection duration and cervical lesions with vaginal microbiota composition	Metabolome not evaluated
Castelão, 2015 [5]	Association of myeloperoxidase polymorphism (G463A) with cervix cancer	Not related to microbiota
Frega, 2017 [6]	Cervical carcinogenesis, bacterial vaginosis, HPV mRNA test and relapse of CIN2+ after loop electrosurgical procedure (LEEP)	Study involving microRNA
Mitra, 2015 [7]	Cervical intraepitelial neoplasia disease progression is associated with increased vaginal microbiome diversity	Metabolome not evaluated
Novak, 2023 [8]	Cervicovaginal gardnerella sialidase-encoding gene in persistent human papillomavirus infection	Genetic evaluation
Belleti, 2022 [9]	Cervicovaginal loads of Gardnerella spp. are increased in immunocompetent women with persistent high-risk human papillomavirus infection	Genetic evaluation
Kawahara, 2021 [10]	Changes to the cervicovaginal microbiota and cervical cytokine profile following surgery for cervical intraepithelial neoplasia	Metabolome not evaluated
Liu, 2023 [11]	Characteristics of vaginal microbiota in various cervical intraepithelial neoplasia: a cross-sectional study	Metabolome not evaluated
Sun, 2022 [12]	Characterization of cervical canal and vaginal bacteria in pregnant women with cervical incompetence	Cervical cancer not evaluated
Di Paola, 2017 [13]	Characterization of cervico-vaginal microbiota in women developing persistent high-risk Human Papillomavirus infection	Metabolome not evaluated
Hu, 2024 [14]	Co-evolution of vaginal microbiome and cervical cancer	Metabolome not evaluated
Wei, 2022 [15]	Correlation between vaginal microbiota and different progression stages of cervical cancer	Metabolome not evaluated
Ilhan, 2019 [16]	Deciphering the complex interplay between microbiota, HPV, inflammation and cancer through cervicovaginal metabolic profiling	Metabolome not evaluated
Fang, 2022 [17]	Exploring the Association Between Cervical Microbiota and HR-HPV Infection Based on 16S rRNA Gene and Metagenomic Sequencing	Metabolome not evaluated
Vallor, 2001 [18]	Factors associated with acquisition of, or persistent colonization by, vaginal lactobacilli: Role of hydrogen peroxide production	Cervical cancer not evaluated
Dyndar, 2022 [19]	Features of biochemical parameters and non- specific resistance factors of vaginal contents in womem with urogenital, trichomoiasis and cervical intraepithelial neoplasia aginst the background fo Papillomavirus infection	Metabolome not evaluated
Maarsingh, 2022 [20]	Immunometabolic and potential tumor promoting changes in 3D cervical cell models infected with bacterial vaginosis-associated bacteria	Cervical cancer not evaluated
Torcia, 2019 [21]	Interplay among vaginal microbiome, immune response and sexually transmitted viral infections	Literature review
Brotman, 2014 [22]	Interplay Between the Temporal Dynamics of the Vaginal Microbiota and Human Papillomavirus Detection	Metabolome not evaluated
Han, 2023 [23]	Lactate-mediated Fascin protrusions promote cell adhesion and migration in cervical cancer	Immune response
Bauer, 2001 [24]	Lactobacilli-mediated control of vaginal cancer through specific reactive oxygen species interaction	Literature review
Wu, 2023 [25]	Leveraging 16S rRNA data to uncover vaginal microbial signatures in women with cervical cancer	Metabolome not evaluated
Łaniewski, 2018 [26]	Linking cervicovaginal immune signatures, HPV and microbiota composition in cervical carcinogenesis in non-Hispanic and Hispanic women	Immune response
Wahid, 2022 [27]	Microbes in gynecologic cancers:causes or consequences and therapeutic potential	Literature review
Parashari, 1996 [28]	Mutagenicity of endocervical mucus associated with genital tract infections	Metabolome not evaluated
Dong, 2022 [29]	Prevotella as the hub of the cervicovaginal microbiota affects the occurrence of persistent human papillomavirus infection and cervical lesions in women of childbearing age via host NF-κB/C-myc	Immune response
Zhang, 2024 [30]	Relationship between vaginal and oral microbiome in patients of human papillomavirus (HPV) infection and cervical cancer	Metabolome not evaluated
Hu, 2022 [31]	Research of cervical microbiota alterations with human papillomavirus infection status and women age in Sanmenxia area of China	Metabolome not evaluated
Qian Yang, 2020 [32]	The Alterations of Vaginal Microbiome in HPV16 Infection as Identified by Shotgun Metagenomic Sequencing	Metabolome not evaluated
Dou, 2024 [33]	Vaginal flora in HPV infectioni: a cross-sectional analysis	Metabolome not evaluated
Matheus, 2011 [34]	Análise da expressão da metaloproteinase de matriz do tipo 9 em esfregaços cérvico-vaginais: um estudo citopatológico	Metabolome not evaluated
Marconi, 2015 [35]	Avaliação proteômica do conteúdo vaginal em resposta ao tratamento da vaginose bacteriana	Cervical cancer not evaluated
Sallas, 2021 [36]	Efeito da superóxido dismutase 2 (SOD2) no processo de transformação celular mediado pelo HPV	Not reported microbiota
Hokenstad, 2017 [37]	Elevated Vaginal pH and Porphyromonas somerae Detection Indicative of Endometrial Cancer Diagnosis	Cervical cancer not evaluated
Happel, 2016 [38]	Evaluation of probiotic and vaginal Lactobacillus species for the treatment of bacterial vaginosis and promotion of vaginal health in South African women	Cervical cancer not evaluated
Silva, 2019 [39]	Estudo do papel estudo da proteína superóxido dismutase 2 (SOD2) no processo de transformação celular mediado por HPV	Not related to microbiota
Ekert, 2017 [40]	Marcadores moleculares: aplicação na identificação humana e prospecção no câncer cervical	Study with receptors
da Silva, 2020 [41]	Modulação do perfil proteolítico em lesões pré-malignas de colo do útero em pacientes infectadas com HPV	Not related to microbiota
Garcia, 2019 [42]	Multi-omics integration for biomarker discovery	Protaste cancer
Stone, 2016 [43]	Papel do metabolismo de tumores associados ao papilomavirus humano na modulação do fenótipo de macrófagos humanos	Microbiota or HPV not evaluated
Gill, 2018 [44]	The role of the vaginal microbiome in HPV infection and carcinogenesis	Metabolome not evaluated
McMillan, 2017 [45]	Utilizing untargeted metabolomics to characterize microbial communities and identify biomarkers of an unhealthy state	Cervical cancer not evaluated
Note: The grey color was added to improve readability
References
1. Bik, E.M.; Bird, S.W.; Bustamante, J.P.; Leon, L.E.; Nieto, P.A.; Addae, K.; Alegría-Mera, V.; Bravo, C.; Bravo, D.; Cardenas, J.P.; et al. A Novel Sequencing-Based Vaginal Health Assay Combining Self-Sampling, HPV Detection and Genotyping, STI Detection, and Vaginal Microbiome Analysis. PLoS One 2019, 14, e0215945, doi:10.1371/journal.pone.0215945.
2. Bai, B.; Tuerxun, G.; Tuerdi, A.; Maimaiti, R.; Sun, Y.; Abudukerimu, A. Analysis of Vaginal Flora Diversity and Study on the Role of Porphyromonas Asaccharolytica in Promoting IL-1β in Regulating Cervical Cancer. Sci Rep 2024, 14, 21731, doi:10.1038/s41598-024-73146-9.
3. Arokiyaraj, S.; Seo, S.S.; Kwon, M.; Lee, J.K.; Kim, M.K. Association of Cervical Microbial Community with Persistence, Clearance and Negativity of Human Papillomavirus in Korean Women: A Longitudinal Study. Sci Rep 2018, 8, 15479, doi:10.1038/s41598-018-33750-y.
4. Liu, J.; Luo, M.; Zhang, Y.; Cao, G.; Wang, S. Association of High-Risk Human Papillomavirus Infection Duration and Cervical Lesions with Vaginal Microbiota Composition. Ann Transl Med 2020, 8, 1161–1161, doi:10.21037/atm-20-5832.
5. Castelão, C.; da Silva, A.P.; Matos, A.; Inácio, Â.; Bicho, M.; Medeiros, R.; Bicho, M.C. Association of Myeloperoxidase Polymorphism (G463A) with Cervix Cancer. Mol Cell Biochem 2015, 404, 1–4, doi:10.1007/s11010-015-2359-5.
6. Frega, A.; Lavini, G.; Guarino, A.; Giovanale, V.; Lukic, A.; Bianchi, P.; Cozza, G.; Marziani, R.; D’Ambrosio, A.; French, D.; et al. Cervical Carcinogenesis, Bacterial Vaginosis, HPV-MRNA Test and Relapse of CIN2+ after Loop Electrosurgical Excision Procedure (LEEP). Eur Rev Med Pharmacol Sci 2017, 21, 2504–2511.
7. Mitra, A.; MacIntyre, D.A.; Lee, Y.S.; Smith, A.; Marchesi, J.R.; Lehne, B.; Bhatia, R.; Lyons, D.; Paraskevaidis, E.; Li, J. V.; et al. Cervical Intraepithelial Neoplasia Disease Progression Is Associated with Increased Vaginal Microbiome Diversity. Sci Rep 2015, 5, 16865, doi:10.1038/srep16865.
8. Novak, J.; Belleti, R.; da Silva Pinto, G.V.; do Nascimento Bolpetti, A.; da Silva, M.G.; Marconi, C. Cervicovaginal Gardnerella Sialidase-Encoding Gene in Persistent Human Papillomavirus Infection. Sci Rep 2023, 13, 14266, doi:10.1038/s41598-023-41469-8.
9. Belleti, R.; Marcolino, L.D.; Novak, J.; Ferreira, C.S.T.; do Nascimento Bolpetti, A.; da Silva Pinto, G.V.; de Oliveira, A.P.; da Silva, M.G.; Marconi, C. Cervicovaginal Loads of Gardnerella Spp. Are Increased in Immunocompetent Women with Persistent High-Risk Human Papillomavirus Infection. J Med Microbiol 2022, 71, doi:10.1099/jmm.0.001527.
10. Kawahara, R.; Fujii, T.; Kukimoto, I.; Nomura, H.; Kawasaki, R.; Nishio, E.; Ichikawa, R.; Tsukamoto, T.; Iwata, A. Changes to the Cervicovaginal Microbiota and Cervical Cytokine Profile Following Surgery for Cervical Intraepithelial Neoplasia. Sci Rep 2021, 11, 2156, doi:10.1038/s41598-020-80176-6.
11. Liu, Y.; Wang, S.; Liu, J.; Su, M.; Diao, X.; Liang, X.; Zhang, J.; Wang, Q.; Zhan, Y. Characteristics of Vaginal Microbiota in Various Cervical Intraepithelial Neoplasia: A Cross-Sectional Study. J Transl Med 2023, 21, 816, doi:10.1186/s12967-023-04676-5.
12. Sun, M.; Geng, H.; Bai, J.; Feng, J.; Xu, N.; Liu, Y.; Liu, X.; Liu, G. Characterization of Cervical Canal and Vaginal Bacteria in Pregnant Women with Cervical Incompetence. Front Microbiol 2022, 13, doi:10.3389/fmicb.2022.986326.
13. Di Paola, M.; Sani, C.; Clemente, A.M.; Iossa, A.; Perissi, E.; Castronovo, G.; Tanturli, M.; Rivero, D.; Cozzolino, F.; Cavalieri, D.; et al. Characterization of Cervico-Vaginal Microbiota in Women Developing Persistent High-Risk Human Papillomavirus Infection. Sci Rep 2017, 7, 10200, doi:10.1038/s41598-017-09842-6.
14. Hu, M.; Yang, W.; Yan, R.; Chi, J.; Xia, Q.; Yang, Y.; Wang, Y.; Sun, L.; Li, P. Co-Evolution of Vaginal Microbiome and Cervical Cancer. J Transl Med 2024, 22, 559, doi:10.1186/s12967-024-05265-w.
15. Wei, B.; Chen, Y.; Lu, T.; Cao, W.; Tang, Z.; Yang, H. Correlation between Vaginal Microbiota and Different Progression Stages of Cervical Cancer. Genet Mol Biol 2022, 45, doi:10.1590/1678-4685-gmb-2020-0450.
16. Ilhan, Z.E.; Łaniewski, P.; Thomas, N.; Roe, D.J.; Chase, D.M.; Herbst-Kralovetz, M.M. Deciphering the Complex Interplay between Microbiota, HPV, Inflammation and Cancer through Cervicovaginal Metabolic Profiling. EBioMedicine 2019, 44, 675–690, doi:10.1016/j.ebiom.2019.04.028.
17. Fang, B.; Li, Q.; Wan, Z.; OuYang, Z.; Zhang, Q. Exploring the Association Between Cervical Microbiota and HR-HPV Infection Based on 16S RRNA Gene and Metagenomic Sequencing. Front Cell Infect Microbiol 2022, 12, doi:10.3389/fcimb.2022.922554.
18. Vallor, A.C.; Antonio, M.A.D.; Hawes, S.E.; Hillier, S.L. Factors Associated with Acquisition of, or Persistent Colonization by, Vaginal Lactobacilli: Role of Hydrogen Peroxide Production. J Infect Dis 2001, 184, 1431–1436, doi:10.1086/324445.
19. Dyndar, O.A.; Beniuk, V.O.; Kovaliuk, T.V.; Nykoniuk, T.R.; Neymark, O.S. Features of Biochemical Parameters and Non-Specific Resistance Factors of Vaginal Contents in Women with Urogenital Trichomoniasis and Cervical Intraepithelial Neoplasia against the Background of Papillomavirus Infection. REPRODUCTIVE ENDOCRINOLOGY 2022, 73–84, doi:10.18370/2309-4117.2022.63.73-84.
20. Maarsingh, J.D.; Łaniewski, P.; Herbst-Kralovetz, M.M. Immunometabolic and Potential Tumor-Promoting Changes in 3D Cervical Cell Models Infected with Bacterial Vaginosis-Associated Bacteria. Commun Biol 2022, 5, 725, doi:10.1038/s42003-022-03681-6.
21. Torcia, M.G. Interplay among Vaginal Microbiome, Immune Response and Sexually Transmitted Viral Infections. Int J Mol Sci 2019, 20, 266, doi:10.3390/ijms20020266.
22. Brotman, R.M.; Shardell, M.D.; Gajer, P.; Tracy, J.K.; Zenilman, J.M.; Ravel, J.; Gravitt, P.E. Interplay Between the Temporal Dynamics of the Vaginal Microbiota and Human Papillomavirus Detection. Journal of Infectious Diseases 2014, 210, 1723–1733, doi:10.1093/infdis/jiu330.
23. Han, X.; Du, S.; Chen, X.; Min, X.; Dong, Z.; Wang, Y.; Zhu, C.; Wei, F.; Gao, S.; Cai, Q. Lactate-Mediated Fascin Protrusions Promote Cell Adhesion and Migration in Cervical Cancer. Theranostics 2023, 13, 2368–2383, doi:10.7150/thno.83938.
24. Bauer, G. Lactobacilli-Mediated Control of Vaginal Cancer through Specific Reactive Oxygen Species Interaction. Med Hypotheses 2001, 57, 252–257, doi:10.1054/mehy.2000.1285.
25. Wu, M.; Yu, H.; Gao, Y.; Li, H.; Wang, C.; Li, H.; Ma, X.; Dong, M.; Li, B.; Bai, J.; et al. Leveraging 16S RRNA Data to Uncover Vaginal Microbial Signatures in Women with Cervical Cancer. Front Cell Infect Microbiol 2023, 13, doi:10.3389/fcimb.2023.1024723.
26. Łaniewski, P.; Barnes, D.; Goulder, A.; Cui, H.; Roe, D.J.; Chase, D.M.; Herbst-Kralovetz, M.M. Linking Cervicovaginal Immune Signatures, HPV and Microbiota Composition in Cervical Carcinogenesis in Non-Hispanic and Hispanic Women. Sci Rep 2018, 8, 7593, doi:10.1038/s41598-018-25879-7.
27. Wahid, M.; Dar, S.A.; Jawed, A.; Mandal, R.K.; Akhter, N.; Khan, S.; Khan, F.; Jogaiah, S.; Rai, A.K.; Rattan, R. Microbes in Gynecologic Cancers: Causes or Consequences and Therapeutic Potential. Semin Cancer Biol 2022, 86, 1179–1189, doi:10.1016/j.semcancer.2021.07.013.
28. Parashari, A.; Singh, V.; Gupta, M.M.; Satyanararayana, L.; Chattopadhya, D.; Sehgal, A. Mutagenicity of Endocervical Mucus Associated with Genital Tract Infections. Cancer Detect Prev 1996, 20, 597–600.
Dong, B.; Huang, Y.; Cai, H.; Chen, Y.; Li, Y.; Zou, H.; Lin, W.; Xue, H.; Feng, A.; Zhao, H.; et al. Prevotella as the Hub of the Cervicovaginal Microbiota Affects the Occurrence of Persistent Human Papillomavirus Infection and Cervical Lesions in Women of Childbearing Age via Host NF‐κB / C‐myc. J Med Virol 2022, 94, 5519–5534, doi:10.1002/jmv.28001.
30. Zhang, W.; Yin, Y.; Jiang, Y.; Yang, Y.; Wang, W.; Wang, X.; Ge, Y.; Liu, B.; Yao, L. Relationship between Vaginal and Oral Microbiome in Patients of Human Papillomavirus (HPV) Infection and Cervical Cancer. J Transl Med 2024, 22, 396, doi:10.1186/s12967-024-05124-8.
31. Hu, J.; Wu, Y.; Quan, L.; Yang, W.; Lang, J.; Tian, G.; Meng, B. Research of Cervical Microbiota Alterations with Human Papillomavirus Infection Status and Women Age in Sanmenxia Area of China. Front Microbiol 2022, 13, doi:10.3389/fmicb.2022.1004664.
32. Yang, Q.; Wang, Y.; Wei, X.; Zhu, J.; Wang, X.; Xie, X.; Lu, W. The Alterations of Vaginal Microbiome in HPV16 Infection as Identified by Shotgun Metagenomic Sequencing. Front Cell Infect Microbiol 2020, 10, doi:10.3389/fcimb.2020.00286.
33. Dou, P.; Fang, F.; Qin, R.; Nie, J.; Chen, X.; Yin, X.; Wang, Y.; Shi, S. Vaginal Flora in HPV Infection: A Cross sectional Analysis. J Obstet Gynaecol (Lahore) 2024, 44, doi:10.1080/01443615.2024.2361847.
34. Matheus, E.R. Análise Da Expressão Da Metaloproteinase de Matriz Do Tipo 9 Em Esfregaços Cérvico-Vaginais: Um Estudo Citopatológico, Universidade de São Paulo: São Paulo, 2011.Available online: https://www.teses.usp.br/teses/disponiveis/9/9136/tde-29092011-153307/pt-br.php (accessed on 18/03/2025).
35. Ferreira, C.S.T. Avaliação Proteômica Do Conteúdo Vaginal Em Resposta Ao Tratamento Da Vaginose Bacteriana. 2015. Available online: https://repositorio.unesp.br/server/api/core/bitstreams/7580decc-f69a-4df3-9f92-5edcc0c4b577/content. (accessed on 20/03/2025).
36. Sallas, M.L. Efeito Da Superóxido Dismutase 2 (SOD2) No Processo de Transformação Celular Mediado Pelo HPV, Universidade de São Paulo: São Paulo, 2021. Available online: https://repositorio.usp.br/item/003072077. (accessed on 20/03/2025).
37. Hokenstad, A.N.; Mariani, A.; Walther-Antonio, M. Vaginal Detection of Porphyromonas Somerae Is Indicative of Endometrial Cancer Diagnosis. Gynecol Oncol 2017, 145, 76, doi:10.1016/j.ygyno.2017.03.179.
38. Happel, A.-U. Evaluation of Probiotic and Vaginal Lactobacillus Species for the Treatment of Bacterial Vaginosis and Promotion of Vaginal Health in South African Women, 2018. Available online: http://hdl.handle.net/11427/36860. (accessed on 16/03/2025).
39. Silva, G.A.F. Estudo Do Papel Estudo Da Proteína Superóxido Dismutase 2 (SOD2) No Processo de Transformação Celular Mediado Por HPV, Universidade de São Paulo: São Paulo, 2018. Available online: https://www.teses.usp.br/teses/disponiveis/5/5155/tde-14082018-125408/publico/GabrielaAvilaFernandesSilvaVersaoCorrigida.pdf (accessed on 21/03/2025).
40. Marek Henrique Ferreira Ekert Marcadores Moleculares: Aplicação Na Identificação Humana e Prospecção No Câncer Cervical. Doctoral Thesis, Universidade Federal de Pernambuco, 2018. Available online: https://repositorio.ufpe.br/handle/123456789/25259. (accessed on 21/03/2025).
41. Silva, R.A.A. da Modulação Do Perfil Proteolítico Em Lesões Pré-Malignas de Colo Do Útero Em Pacientes Infectadas Com HPV, Universidade de São Paulo: Ribeirão Preto, 2020. Available online: https://www.teses.usp.br/teses/disponiveis/17/17136/tde-19082020-092144/publico/RODRIGOALBERTOALVESDASILVAco.pdf. (accessed on 28/03/2025).
42. Clos García, M. Multi-Omics Integration for Biomarker Discovery, 2019. Available online: https://addi.ehu.eus/handle/10810/44220. (accessed on 28/03/2025).
43. Stone, S.C. Papel Do Metabolismo de Tumores Associados Ao Papilomavírus Humano Na Modulação Do Fenótipo de Macrófagos Humanos., Universidade de São Paulo: São Paulo, 2017. Available online: https://teses.usp.br/teses/disponiveis/42/42133/tde-14032017-100604/pt-br.php. (accessed on 29/03/2025).
44. Alessandra Christina Gill THE ROLE OF THE VAGINAL MICROBIOME IN HPV INFECTION AND CARCINOGENESIS. 2018. Available online: https://livrepository.liverpool.ac.uk/id/eprint/3020991. (accessed on 29/03/2025).
45. Amy McMillan Utilizing Untar Utilizing Untargeted Metabolomics t Geted Metabolomics to Characteriz Acterize Microbial Communities and Identify Biomarkers of an Unhealthy State , University of Western Ontario, 2016. Available online: https://ir.lib.uwo.ca/etd/3908/. (accessed on 29/03/2025).

## Sheet: 2. HPV
Table S2. Summary of HPV detection methods, genotypes, and sample distribution in included studies
First author, year	Type of sample	HPV genotyping in laboratorial methods	HPV types detected	HPV types identified (reported by authors)	Sample size	HPV negative (n)	HPV positive	HPV-HR	HPV-LR	Multiple HPV	HPV16	HPV18	Persitent	Transient
Borgogna et al., 2020	Swab vaginal	Roche Linear Array	37	HPV-HR* (16, 18, 26, 31, 33, 35, 39, 45, 51, XR (52), 53, 56, 58, 59, 66, 67, 68, 69, 73 (MM9), 82 (MM4), IS39) and HPV-LR** (6, 11, 40, 42, 54, 55, 61, 62, 64, 70, 71, 72, 81, 83 (MM7), 84 (MM8), and 89 (CP6108)	39	13	26	14	12	NR	NR	NR	NR	NR
Chorna et al., 2020	Cervical exfoliates	PCR genotyping	26	HPV-HR ( 16, 18, 31, 33, 34, 35, 39, 45, 51, 52, 53, 56, 58, 59, 66, 70, 68, 73) and HPV-LR (6, 11, 40, 42, 43, 44, 54, 74)	19	8	11	11	NR	NR	NR	NR	NR	NR
Cheng et al., 2024	Cervical exfoliates	Multiplex PCR (Luminex 200)	20	HPV-HR ( 16, 18, 31, 33, 35, 39, 45, 51, 52, 56) and HPV-LR ( 6, 11, 40, 42, 43, 44, 55, 61, 81, 83)	5.099	4.463	636	636	NR	NR	NR	NR	NR	NR
Li et al., 2024	Cervical exfoliates	PCR–reverse dot blot	25	HPV-HR (16, 18, 26, 31, 33, 35, 39, 45, 51, 52, 53, 56, 58, 59, 66, 68, and 73) and HPV-LR (6, 11, 40, 42, 43, 44, 81, 83)	1.281	772	509	NR	NR	NR	NR	NR	NR	NR
Pawar et l. 2022	not applicable	HeLa HPV 18/SiHa HPV 16	NA	NA	NA	NA	NA	NA	NA	NA	NA	NA	NA	NA
Nicolò et al., 2021	not applicable	SiHa HPV 16/CasKi HPV 16	NA	NA	NA	NA	NA	NA	NA	NA	NA	NA	NA	NA
Yang et al., 2024	Cervical exfoliates	HC2 test (Qiagen)	13	HPV-HR ( 16, 18, 31, 33, 35, 39, 45, 51, 52, 56, 58, 59, 68)	26	9	17	NR	NR	NR	8	9	NR	NR
Liu et al., 2024	Cervical exfoliates	PCR–reverse dot blot	23	HPV -HR (16, 18, 31, 33, 35, 39, 45, 51, 52, 53, 56, 58, 59, 66, 68, 73 and 82) and HPV-LR (6, 11, 42, 70, 81, 83)	2	1.759	241	NR	NR	NR	NR	NR	NR	NR
Zhang et al., 2024	Swab vaginal	NR	NR	NR	42	17	25	NR	NR	NR	NR	NR	NR	NR
Li et al. 2024	Cervical exfoliates	PCR–reverse dot blot	25 types	HPV-HR (16, 18, 26, 31, 33, 35, 39, 45, 51, 52, 53, 56, 58, 59, 66, 68, 73) and HPV-LR (6, 11, 40, 42, 43, 44, 81, 83)	1.281	898	383	NR	NR	NR	NR	NR	95	288
Sun et al., 2023	Cervical exfoliates	PCR–microarray	21	HPV-HR (16, 18, 31, 33, 35, 39, 45, 51, 52, 53, 56, 58, 59, 66 and 68) and HPV-LR (6, 11, 42, 43, 44, 81)	512	300	212	NR	NR	NR	NR	NR	NR	NR
Ou et al., 2024	NR	NR	NR	NR	100	NR	NR	NR	NR	NR	NR	NR	NR	NR
Li et al., 2020	Cervical exfoliates	PCR–Hybribio	21	HPV-HR (16, 18, 31, 33, 35, 39, 45, 51, 52, 53, 56, 58, 59, 66, 68) and HPV-LR (6, 11, 42, 43, 44, CP83042)	1.019	839	180	NR	NR	NR	180	NR	NR	NR
Lin et al., 2022	Cervical exfoliates	PCR–reverse dot blot	23	HPV-HR (16, 18, 31, 33, 35, 39, 45, 51, 52, 53, 56, 58, 59, 66, 68, 73, 82, 83) and HPV-LR (6, 11, 42, 43, 81)	448	310	138	NR	NR	NR	NR	NR	NR	NR
Zhang et al., 2022	Cervical exfoliates	HC2 test (Qiagen)	13	HPV-HR ( 16, 18, 31, 33, 35, 39, 45, 51, 52, 56, 58, 59, 68)	420	140	280	280	NR	NR	NR	NR	NR	NR
Zheng et al., 2020	Cervical exfoliates	Inferred by p16^INK4a IHC	NA	NA	532	154	378	NR	NR	NR	NR	NR	NR	NR
de Magalhães et al., 2021	cervical biopsy	HPV inferred histologically	NA	NA	78	78	NR	NR	NR	NR	NR	NR	NR	NR
Zheng et al., 2019	Cervical exfoliates	DNA testing	25	not reported	532	154	378	345	10	23	NR	NR	NR	NR
Dassari et al., 2014	Cervical exfoliates	HPV inferred cytologically	NA	not applicable	109	NR	19	NR	NR	NR	NR	NR	NR	NR
Cheng et al., 2024	Cervical exfoliates	Cobas 4800	14	HPV-HR (16,18,31, 33, 35, 39, 45, 51, 52, 56, 58, 59, 66, 68 )	254	58	196	NR	NR	NR	82	20	NR	NR
Choi et al., 2006	Cervical exfoliates	HC2 test (Qiagen)	13	HPV-HR (16, 18, 31, 33, 35, 39, 45, 51, 52, 56, 58, 59, 68)	150	54	96	NR	NR	NR	NR	NR	NR	NR
Jimenez et al., 2024	Cervical exfoliates	Roche Linear Array	37	idem Borgogna et al.,2020	51	20	31	NR	NR	NR	NR	NR	NR	NR
Fan et al., 2021	Cervical exfoliates	PCR genotyping	13	HPV-HR (16, 18, 31, 33, 35, 39, 45, 51, 52, 56, 58, 59, 68)	119	9	110	NR	13	NR	106	7	NR	NR
Dai et al., 2024	Swab vaginal	NR	NR	NR	65	0	65	NR	NR	NR	NR	NR	NR	NR
Faktor et al., 2024	Swab vaginal	NASBA + qPCR	36	HPV-HR (16, 18, 31, 33, 45)	6	0	1	NR	NR	NR	NR	NR	NR	NR
Xu et al., 2022	Cervical exfoliates	HC2 test (Qiagen)	13	HPV-HR ( 16, 18, 31, 33, 35, 39, 45, 51, 52, 56, 58, 59, 68)	40	10	30	30	NR	NR	NR	NR	NR	NR
Bokulich et al., 2022	Cervical exfoliates	NR	NR	NR	72	18	54	NR	NR	NR	NR	NR	NR	NR
Montevaseli et al., 2013	not applicable	HeLa HPV 18	NA	NA	NA	NA	NA	NA	NA	NA	NA	NA	NA	NA
Shi et al., 2024	Cervical exfoliates	qPCR BMRT kit	21	HPV-HR (16,18,31,33,35,39,45,51,52,56,58,59,68), intermediate risk (26,53,66,73,82), HPV-LR (6,11,81)	11.54	8.043	3497	NR	NR	NR	NR	NR	NR	NR
Wang et al., 2017	Cervical exfoliates	NR	NR	NR	531	176	355	NR	NR	NR	NR	NR	NR	NR
Liu et al., 2024	Cervical exfoliates	PCR	21	HR-HPV (16, 18, 31, 33, 35, 39, 45, 51, 52, 53, 56, 58, 59, 66, 68.) AND HPV-LR (6, 11, 42, 43, 44, CP8304)	466	326	140	NR	NR	NR	NR	NR	NR	NR
Shen et al., 2025	Cervical exfoliates	Genotipagem E6/E7	NR	HPV-HR (16, 18, 52, 58)	156	0	156	NR	NR	NR	NR	NR	73	31
Feng et al., 2023	Cervical exfoliates	DNA hybridization	21	HPV-HR (16, 18, 31, 33, 35, 39, 45, 51, 52, 53, 56, 58, 59, 66, 68) and HPV-LR ( 6, 11, 26, 73, 81, 82)	2.358	1.88	478	NR	NR	NR	NR	NR	NR	NR
Lu et al., 2021	Cervical exfoliates	PCR genotyping	21	iden Feng et al. 2023	276	120	156	33	123	NR	NR	NR	NR	NR
Kamble et al., 2022	NR	Inferred by lesion status	NR	NR	53	NR	NR	NR	NR	NR	NR	NR	NR	NR
Tao et al., 2023	Cervical exfoliates	PCR genotyping	15	HPV-HR (16, 18, 31, 33, 35, 39, 45, 51, 52, 56, 58, 59, 66, 68)	169	0	169	NR	NR	NR	NR	NR	NR	NR
Qulu et al., 2023	Cervical exfoliates	Roche Linear Array	37	idem Borgogna et al.,2020	243	160	83	NR	NR	NR	NR	NR	NR	NR
Wang et al., 2018	not applicable	CasKi HPV 16	NA	NA	NA	NA	NA	NA	NA	NA	NA	NA	NA	NA
Vencancio et al., 2019	Cervical exfoliates	Roche Linear Array	37	idem Borgogna et al.,2020	165	96	69	NR	NR	NR	NR	NR	NR	NR
Dai et al., 2025	Cervical exfoliates	Cobas 4800	23	HPV-HR (16, 18, 31, 33, 35, 39, 45, 51, 52, 53, 56, 58, 59, 66, 68, 73, 82, 83) and HPV-LR (6, 11, 42, 43, 44)	43	0	43	NR	NR	NR	NR	NR	NR	NR
Zhao et al., 2025	Cervical exfoliates	HC2 test (Qiagen)	13	HPV-HR ( 16, 18, 31, 33, 35, 39, 45, 51, 52, 56, 58, 59, 68)	164	123	41	NR	NR	NR	NR	NR	NR	NR
Note: HPV-HR =HPV high risk, HPV-LR = HPV low- risk, NA = not applicable, NR=not reported

## Sheet: 3. microbiota
Table S3. Summary of vaginal microbiota analysis and HPV-related bacterial findings
First author, year	Type of sample	Microbiome/microbiota methods	16S amplification target	Genus and species evaluated	Bacterial Association Type	Bacterial Taxa or Strains Associated with HPV-Positive Contexts
Borgogna et al., 2020	vaginal swab	16S rRNA gene pyrosequencing	V1-V3	13 genus, 9 species	Enrichment/depletion in HPV+ samples	↑ Gardnerella vaginalis, Eggerthella, Atopobium (≠ A. vaginae), Dialister spp., Gemella ↓ Bifidobacteriaceae, Atopobium vaginae
Chorna et al., 2020	Cervical exfoliated and vaginal swab	16S rRNA gene sequencing	NR	7 genus, 2 species	Correlation with HPV+ samples	⇑ Lactobacillus sp., Atopobium vaginae, Gardnerella, Shuttleworthia ⇓ Lactobacillus iners, Megasphaera
Cheng et al., 2024	Swab vaginal	Gram staining and wet mount	NA	Lactobacillus-dominant, BV, AV, Candidiasis and Trichomoniasis	Clinical association with HPV	↑ BV, clue cells, sialidase ↓ Lactobacillus (implícito na microbiota normal)
Li et al., 2024	Swab vaginal	Gram staining and wet mount	NA	Lactobacillus-dominant, BV, AV, Candidiasis and Trichomoniasis	Associated with clinical condition- no taxonomic resolution	↑ BV ↓ Lactobacillus spp.
Pawar et l. 2022	NA	culture in vitro	NA	12 Lactobacillus species	Functional effect on HPV+ cells (in vitro assay)	Lactobacillus vaginalis and L. salivarius — lowest IC50 on HPV16+ (SiHa) and HPV18+ (HeLa) cell lines
Nicolò et al., 2021	NA	NA	NA	Four Lactobacillus strains and Eight strains associated with vaginal dysbiosis	Functional effect on HPV+ cells (in vitro assay)	Protective: L. gasseri, L. jensenii, L. crispatus Detrimental: G. vaginalis, A. vaginae, P. bivia, M. micronuciformis
Yang et al., 2024	Swab vaginal	16S rRNA gene sequencing	NR	58 genus	Correlation with HPV+ samples	⇑ Prevotella, Sneathia, Atopobium, Bifidobacteriaceae ⇓ Lactobacillus
Liu et al., 2024	Swab vaginal	Gram staining and wet mount	NA	Lactobacillus-dominant, BV, AV, Candidiasis and Trichomoniasis	Clinical association with HPV+ condition	↑ BV, AV (aerobic vaginitis); ↓ Lactobacillus spp.
Zhang et al., 2024	Swab vaginal	16S rRNA gene sequencing	V3-V4	42 genus, 9 species	Correlation with HPV+ samples	⇑ Sneathia amnii, Gardnerella, Atopobium, Mycoplasma, Ureaplasma parvum, Veillonella montpellierensis, Aerococcus christensenii ⇓ Lactobacillus, Lactobacillus iners
Li et al. 2024	Swab vaginal	Gram staining and wet mount	NA	Lactobacillus-dominant,BV, AV, Candidiasis and Trichomoniasis	Clinical association with HPV+ condition	↑ G. vaginalis, yeasts (Candida spp.); ↓ L. acidophilus
Sun et al., 2023	Swab vaginal	Gram staining and wet mount	NA	Lactobacillus-dominant, BV, AV, Candidiasis and Trichomoniasis	Clinical association with HPV+ condition	↑ G. vaginalis, yeasts (Candida spp.); ↓ L. acidophilus
Ou et al., 2024	Swab vaginal	16S rRNA gene sequencing	V3-V4 and V4-V5	15 genus, 17 species	Correlation with HPV+ samples	⇑ Gardnerella, Prevotella, Streptococcus, Atopobium ⇓ Lactobacillus crispatus
Li et al., 2020	Swab vaginal	Gram staining and wet mount	NA	Lactobacillus-dominant, BV, AV, Candidiasis and Trichomoniasis	Clinical association with HPV+ condition	↑ BV-associated profile ↓ Lactobacillus spp.
Lin et al., 2022	Swab vaginal	16S rRNA gene sequencing	V4	Lactobacillus-dominant, BV, AV, Candidiasis and Trichomoniasis	Enrichment/depletion in HPV+ samples	↑ Gardnerella, Prevotella ↓ Lactobacillus spp.
Zhang et al., 2022	Swab vaginal	Gram staining and wet mount	NA	Lactobacillus-dominant, BV, AV, Candidiasis and Trichomoniasis	Clinical association with HPV+ condition	↑ BV, VVC, TV; ↓ Lactobacillus spp.
Zheng et al., 2020	Swab vaginal	Gram staining and wet mount	NA	Lactobacillus-dominant, BV, AV, Candidiasis and Trichomoniasis	Clinical association with HPV+ condition	↑ BV, VVC, TV; ↓ Lactobacillus spp.
de Magalhães et al., 2021	Swab vaginal	Gram stain	NA	1 genus, 1 species	Correlation with HPV+ samples	⇑ Lactobacillus iners
Zheng et al., 2019	Swab vaginal	Gram stain and DNA test for Mycoplasma and Chlamydia	NA	Lactobacillus-dominant, BV, AV, Candidiasis and Trichomoniasis	Clinical association with HPV+ condition	↑ BV, Trichomonas vaginalis, Chlamydia spp. ↓ Lactobacillus spp.
Dassari et al., 2014	Swab vaginal	Culture	NA	Lactobacillus-dominant, BV, AV, Candidiasis and Trichomoniasis	Clinical association with HPV+ condition	↑ BV, Trichomonas vaginalis, Candida spp.; ↓ Lactobacillus spp.
Cheng et al., 2024	Swab vaginal	16S rRNA gene sequencing	V3-V4	12 genus, 5 species	Correlation with HPV+ samples and cervical dysplasia	⇑ Burkholderiaceae, Acinetobacter, Streptococcus, Dialister, Anaerococcus ⇓ Lactobacillus crispatus, Pelomonas, Ochrobactrum
Choi et al., 2006	Swab vaginal	Gram staining and wet mount	NA	1 genus	Clinical association with HPV+ condition	No significant association between Lactobacillus spp. and HPV+
Jimenez et al., 2024	Swab vaginal	16S rRNA gene sequencing	V4	7 genus, 7 speies	Functional effect on HPV+ cells (in vitro assay)	Protective: Lactobacillus gasseri, L. jensenii — ↓ migration and proliferation, ↑ apoptosis
Fan et al., 2021	Swab vaginal	16S rRNA gene sequencing	V3-V4	14 genus, 1species,	Functional effect on HPV+ cells (multi-omics + in vitro)	Protective: Lactobacillus iners — ↓ proliferation and migration of cervical cancer cells
Dai et al., 2024	Swab vaginal	16S rRNA gene sequencing	V4-V5	19 genus	Correlation with HPV+ samples	⇑ Prevotella, Streptococcus ⇓ Lactobacillus spp.
Faktor et al., 2024	Swab vaginal	16S rRNA gene sequencing	V5-V7	37 genus, 10 spcies	Association with HPV+ lesions (metaproteomics)	⇑ Lactobacillus iners, L. crispatus, Prevotella, Gardnerella, Sneathia, Fusobacterium, Helicobacter
Xu et al., 2022	Swab vaginal	16S rRNA gene sequencing	V3-V4	21 genus	Correlation with HPV+ samples and cervical lesions	⇑ Prevotella, Gardnerella, Aquabacterium ⇓ Lactobacillus spp.
Bokulich et al., 2022	Swab vaginal	16S rRNA gene sequencing	V4	22 genus, 12 species	Correlation with HPV+ samples and inflammation/cancer	⇑ Prevotella bivia, Peptoniphilus, Streptococcus anginosus, Atopobium vaginae, Sneathia sanguinegens, Veillonellales, Finegoldia, Mobiluncus ⇓ Lactobacillus crispatus, L. iners
Montevaseli et al., 2013	not applicable	Gram staining and wet mount	NA	2 genus, 2 spcies	Functional effect on HPV+ cells (in vitro assay)	Protective: Lactobacillus crispatus, L. gasseri — ↓ proliferation of cervical cancer cells, ↓ apoptosis
Shi et al., 2024	Swab vaginal	Gram staining and wet mount	NA	Lactobacillus-dominant, BV, AV, Candidiasis and Trichomoniasis	Clinical association with HPV+ condition	↑ BV-associated microecology ↓ Lactobacillus spp.
Wang et al., 2017	Swab vaginal	Gram staining and wet mount	NA	Lactobacillus-dominant, BV, AV, Candidiasis and Trichomoniasis	Clinical association with HPV+ condition	↑ BV-associated microecology ; ↓ Lactobacillus spp.
Liu et al., 2024	Swab vaginal	Gram staining and wet mount	NA	Lactobacillus-dominant, BV, AV, Candidiasis and Trichomoniasis	Clinical association with HPV+ condition and CIN1 prognosis	↑ BV-associated profile, ↓ Lactobacillus spp. (inferred)
Shen et al., 2025	Swab vaginal	16S rRNA gene sequencing	V3-V4	47 genus	Correlation with HPV+ samples and lesion severity	⇑ Atopobium, Sneathia, Pseudomonas ⇓ Streptococcus
Feng et al., 2023	Swab vaginal	Gram staining and wet mount	NA	Lactobacillus-dominant, BV, AV, Candidiasis and Trichomoniasis	Clinical association with HPV+ condition	↑ BV, Trichomonas vaginalis ↓ Candida spp. (VVC)
Lu et al., 2021	Swab vaginal	Gram staining and wet mount	NA	Lactobacillus-dominant, BV, AV, Candidiasis and Trichomoniasis	Clinical association with HPV+ condition and CIN	↑ BV-associated profile ); ↓ Lactobacillus spp. (inferred)
Kamble et al., 2022	Swab vaginal	16S rRNA gene sequencing	Nearly the full-length 16S rRNA gene was analyzed	7 genus, 7 species	Functional effect on HPV-associated pathogens (in vitro probiotic assay)	Protective: Lactobacillus gasseri, L. fermentum, L. delbrueckii, Enterococcus faecium — antimicrobial activity against pathogens isolated from LSIL, HSIL, and ICC patients
Tao et al., 2023	Swab vaginal	Gram staining and wet mount	NA	Lactobacillus-dominant, BV, AV, Candidiasis and Trichomoniasis	Clinical association with HPV+ condition	↑ BV-associated profile ; ↓ Lactobacillus spp.
Qulu et al., 2023	Swab vaginal	Gram stain	NA	Lactobacillus-dominant, BV, AV, Candidiasis and Trichomoniasis	Clinical association with HPV+ condition	↑ BV-associated profile; ↓ Lactobacillus spp. (inferred)
Wang et al., 2018	not applicable	culture in vitro	NA	3 genus, 3 spcecies	Functional effect on HPV+ cells (in vitro assay)	Protective: L. crispatus, L. jensenii, L. gasseri — ↓ proliferation of cervical cancer cells,
Vencancio et al., 2019	Swab vaginal	Gram stain	NA	2 genus	Clinical association with HPV+ condition and cervical lesions	Gram-stained bacterioscopy indicates presence of BV, Candida spp., and Actinomyces in HPV+ samples
Dai et al., 2025	Swab vaginal	16S rRNA gene sequencing	V4-V5	1 genus	Correlation with HPV+ samples and lesion grade	⇑ Gardnerella, Atopobium, Sneathia, Dialister ⇓ Lactobacillus crispatus
Zhao et al., 2025	Swab vaginal	16S rRNA gene sequencing	V3-V4	27 genus, 6 species	Correlation with HPV+ samples stratified by vaginitis	⇑ Lactobacillus iners, Mycoplasma (HPV+ with vaginitis) ⇑ Gardnerella, Mycoplasma, Ureaplasma (HPV+ without vaginitis)
Note: HPV+ = HPV positive, BV = bacterial vaginosis, AV =Aerobic vaginitis, ↑ = Higher relative abundance or clinical presence in HPV+ samples, -↓ = lower relative abundance or clinical absence, ⇑ = statistical or functional analysis, ⇓ = tatistical or functional analysis, IC50 = Inhibitory Concentration 50%

## Sheet: 4. metabolome
Table S4. Summary of significant metabolites in HPV and cervical intraepithelial neoplasia
First author, year	Type of sample	Metabolome	Number of Statistically Significant Metabolites	Significant Metabolites (HPV/Lesions)
Borgogna et al., 2020	Swab vaginal	Uuntargeted GC-MS/LC-MS	57	↑ Putrescine, ↑ Ethanolamine, ↓ GSH, ↓ Choline phosphate, ↑ N-acetyl-cadaverine (HPV+)
Chorna et al., 2020	Urine	Untargeted GC-MS	4	↑ Acetate, ↑ Proline, ↑ Threonine (HPV+); ↑ Succinate (HPV−)
Cheng et al., 2024	CFCs from Lactobacillus	Colorimetric enzymatic assay	1	↑ Sialidase (HPV+)
Li et al., 2024	Swab vaginal	Colorimetric enzymatic assay	5	↑ Prolyl aminopeptidase (HPV+) ↑ Acetylglucosaminidase (HPV+)
Pawar et l. 2022	CFCs from Lactobacillus	Colorimetric assays	4	↑ L-lactic acid, ↑ H₂O₂, ↑ E-cadherin, ↓ MMP9 ( HPV+CC)
Nicolò et al., 2021	Bacterial culture supernatants	Targeted GC-M, Luminescent ATP assay	4	↑ Acetate, ↑ Butyrate e valerate , ↓ Acetate
Yang et al., 2024	Swab vaginal	Untargeted C-MS/MS	24	↑ 5′-O-Methylmelledonal, ↑ DG(9D3/11M3/0:0), ↑ Glutaminylglutamine, ↑ 2,4-Diisopropyl-3-methylphenol (HPV16+); ↑ Calonectrin, ↑ Longifolonine, ↑ N-Benzylphthalimide (HPV18+)
Liu et al., 2024	Swab vaginal	Colorimetric enzymatic assays	3	↑GUS;↑ SNA, ↑ LE (HPV+)
Zhang et al., 2024	Serum	Untargeted UHPLC-MS/MS	32	↑ 9,10-DiHOME, ↑ α-linolenic acid, ↑ ethylparaben, ↑ glycocholic acid, ↑ prostaglandin F3α, ↑ pipecolic acid, ↓ S-lactoylglutathione, ↓ 3-methylcrotonylglycine (HPV+)
Li et al. 2024	Swab vaginal	Colorimetric enzymatic assays (automated detection)	3	↑ GUS;↑ SNA, ↑ LE (HPV+)
Sun et al., 2023	Swab vaginal	Colorimetric enzymatic assays (manual e kit)	3	↑ Proline aminopeptidase, ↑ LE, ↑ Catalase (HPV+)
Ou et al., 2024	CVL	Untargeted kUHPLC-MS/MS	40	↑ N,N′-Diacetylbenzidine, ↑ Oxidized glutathione (CC); ↑ Valyl-glutamate (CC); ↑ 4-Hydroxydebrisoquine (lCIN3)
Li et al., 2020	Swab vaginal	Colorimetric enzymatic assays (Five Joint Test Kit)	4	↓ H₂O₂, ↑ GUS, ↑ SNA, ↑ LE (HPV16+ / CIN)
Lin et al., 2022	Swab vaginal	Colorimetric enzymatic detection (automated)	1	↑ Sialidase (HPV+, CIN+)
Zhang et al., 2022	Swab vaginal	Colorimetric enzymatic assays (automated detection)	5	↓ H₂O₂, ↑ Sialidase, ↑ LE (HPV+)
Zheng et al., 2020	CVL	Colorimetric enzymatic assays	2	↑ Sialidase, ↑ GUS (HPV+)
de Magalhães et al., 2021	Swab vaginal	Colorimetric enzymatic assays	1	↑ L-lactic acid (HSIL)
Zheng et al., 2019	CVL	Colorimetric enzymatic assays	5	↓ H₂O₂, ↑ Sialidase, ↑ GUS, ↑ GADP (HPV+/Lesions)
Dassari et al., 2014	Swab vaginal	Colorimetric enzymatic assays	3	↑ Mucinase, ↑ Sialidase, ↑ Protease (CIN III/NCIS/ICC)
Cheng et al., 2024	Swab vaginal	Qualitative colorimetric assay	1	↓ H₂O₂ (HPV+, CIN, CC)
Choi et al., 2006	Swab vaginal	Qualitative colorimetric assay	0	None (no significant association with HPV or lesions)
Jimenez et al., 2024	Swab vaginal	Targeted LC-MS/MS + Seahorse Analyzer	43	↑ 2-HG, ↑ 4-hidroxibutirato, ↓ Isobutyrilcarnitine, ↓ Histidine (HPV+/Lesions)
Fan et al., 2021	Swab vaginal and serum	Colorimetric assay para lactato , LCA blotting (lectin blot) e Western blot , targeted LC-MS	1	↓ Lactate (in vivo); ↑ Core fucosylation (induzido por lactato in vitro, HPV+, cervical cancer)
Dai et al., 2024	Swab vaginal	Untargeted LC-MS	11	↑ Glycerophospholipids (MetaG10); ↓ Amino acids & peptides (MetaG1, MetaG5) after HPV+ CIN treatment
Faktor et al., 2024	Biopsy + Cytology (paired)	pDIA/SWATH LC-MS/MS	15	↓Glucose-6-phosphate isomerase, ↓Pyruvate kinase (HPV+)
Xu et al., 2022	Cervicovaginal swab	Untargeted UPLC-HRMS	7	↑ Lipids (CC); ↓ Lipids (LSIL, HSIL)
Bokulich et al., 2022	Swab vaginal and r CVL	Untargeted LC-MS	97	↑ 3-Hydroxybutyrate, ↑ Deoxycarnitine, ↑ Pipecolate (HPV+/ICC); ↓ Maltopentaose
Montevaseli et al., 2013	Cervical cell lines (HeLa, HNCF)	Colorimetric assays (MTT, LDH, caspase-3), RT-PCR	2	↓ Caspase-3 activity (in HeLa, HPV18+)
Shi et al., 2024	Swab vaginal	Colorimetric enzymatic assay	2	↓ H₂O₂, ↑ LE ( CIN)
Wang et al., 2017	Swab vaginal	Colorimetric enzymatic assay	5	↓ H₂O₂, ↑ SNA, ↑ LE, ↑ GUS, ↑ GADP (associated with cervical lesions and persistent HPV infection)
Liu et al., 2024	Swab vaginal	Colorimetric enzymatic assay	3	↑ GUS, ↑ LE, ↑ SNA (significant only in HR-HPV+ women with CIN1)
Shen et al., 2025	CVL	Untargeted GC-MS	23	↑ N-methylalanine, ↑ phenylacetaldehyde, ↑ glucose-6-phosphate, ↓ Sucrose, ↑ DL-p-hydroxylphenyllactic acid, ↑ guanine (HSIL/HPV+)
Feng et al., 2023	Swab vaginal	Colorimetric enzymatic assay	1	↑ SNA (HPV other subtypes)
Lu et al., 2021	Swab vaginal	Colorimetric enzymatic assay	3	↓ H₂O₂, ↑ GUS, ↑ acetilglucosaminidase, ↑ SNA (CIN / HPV+)
Kamble et al., 2022	Swab vaginal	Untargeted LC-MS	0	None (no significant association with HPV or lesions)
Tao et al., 2023	Swab vaginal	Colorimetric enzymatic assay	3	↑LE, ↓ SNA, ↓H₂O₂, (HPV+ improvement after focused ultrasound)
Qulu et al., 2023	Menstrual cup supernatant	Multiplexed ELISA	1	↑ MMP-10 (CIN)
Wang et al., 2018	Caski cells	MTT assay, cell cycle	3	↓ HPV16 E6/E7, ↓ CDK2, ↓ Cyclin A, ↑ p21, ↓ cell viability (HPV16+)
Vencancio et al., 2019	liquid-based cytology + cervical biopsy + in vitro	Immunocytochemistry	1	↑ IDO (squamous cells, leukocytes – HPV+ HSIL/CC); ↑ TDO (stromal leukocytes – HPV16+)
Dai et al., 2025	liquid-based cytology	Untargeted UHPLC-MS	37	↑ Capric acid, ↑Oleic acid, ↑ Inosine, ↑ DL.3(4-hydroxyphenyl)lactic acid; ↓ Lactate (LSIL/HSIL/HPV+)
Zhao et al., 2025	Swab vaginal	Untargeted LC-MS/MS	43	↑ methionyl-alanine, ↓ lipids (HPV+)
Note: GC-MS =Gas Chromatography–Mass Spectrometry, LC-MS= Liquid Chromatography–Mass Spectrometry, GSH = Reduced glutathione, HPV+ = HPV positive, MMP9 = Matrix Metalloproteinase 9, DG = Diacylglycerol, GUS = β-glucuronidase, SNA = sialidase, LE = leukocyte esterase, CC =Cervical carcinoma (invasive), UHPLC-MS/MS = Ultra High Performance Liquid Chromatography, CIN3=Cervical Intraepithelial Neopla…

## Sheet: 5. ROC_Metabolites_HPV_Lesions
Table S5. AUC, Sensitivity, and Specificity Values for Metabolites and Proteins Discriminating HPV and cervical intraepithelial neoplasia
Autor	Metabolome/metabolites	ROC	Most present
Li et al., 2024	Prolineaminopeptidase	0.914	HPV+
Li et al., 2024	acetylglucosaminidase	0.869	HPV+
Yang et al., 2024	5'-O-Methylmelledonal	0.941	HPV16
Yang et al., 2024	DG (9D3/11M3/0:0) - lipídios e moléculas lipídicas	0.889	HPV16
Yang et al., 2024	2,4-Diisopropyl-3-methylphenol	0.808	HPV16
Yang et al., 2024	Glutaminylglutamine (ácido orgânicos e derivados)	0.822	HPV16
Yang et al., 2024	Calonectrin (lipídios e moléculas lipídicas)	0.928	HPV18
Yang et al., 2024	Longifolonine (lipídios e moléculas lipídicas)	0.875	HPV18
Yang et al., 2024	N-Benzylftphthalimide	0.833	HPV18
Yang et al., 2024	5'-O-beta-D-Glucosylpyridoxine	0.88	HPV18
Yang et al., 2024	2-(Diethylamino)-4-hydroxy-propiophenone	0.88	HPV18
Yang et al., 2024	2-Isopropyl-3-oxosuccinate	0.87	HPV18
Yang et al., 2024	1-pentadecene	0.85	HPV18
Yang et al., 2024	N-Phenyl-1-naphthylamine	0.87	HPV18
Yang et al., 2024	Temurin	0.86	HPV18
Yang et al., 2024	Isopropyl β-D-ThiogalactoPyranoside	0.86	HPV18
Yang et al., 2024	N-(Cyclohexylmethyl)-N-methylbenzenamine	0.85	HPV18
Yang et al., 2024	PGF2α-11-acetate methyl ester	0.85	HPV18
Yang et al., 2024	Propionylcarnitine	0.85	HPV18
Yang et al., 2024	9-Hyfroxy-7-megastigmen-3-one glucoside	0.85	HPV18
Yang et al., 2024	Valeroyl salicylate	0.85	HPV18
Yang et al., 2024	5-Acetyl-2,4-dimethyloxazole	0.86	HPV18
Yang et al., 2024	(Z)-narceine imide	0.86	HPV18
Yang et al., 2024	Oxidized oplophorus luciferin	0.85	HPV18
Yang et al., 2024	β-D-glucopyranosiduronic acid	0.85	HPV18
Yang et al., 2024	L-3-Aminodihydro-3(3H)-furanone	0.85	HPV18
Zhang et al., 2024	9,12,13-Trihydroxy-10(E),15(Z)-octadecadienoic acid	0.763	HPV-HR
Zhang et al., 2024	PC (18:0/22:6)	0.699	HPV-HR
Zhang et al., 2024	PC (18:3 (6Z,9Z,12Z) /18:1(9Z))	0.7	HPV-HR
Zhang et al., 2024	α-Linolenic acid	0.702	HPV-HR
Zhang et al., 2024	9,10-DiHOME	0.672	HPV-HR
Zhang et al., 2024	PC (18:3 (6Z,9Z,12Z) / P-18:1 (11Z))	0.656	HPV-HR
Zhang et al., 2024	Pipecolic acid	0.675	HPV-HR
Zhang et al., 2024	O-cresol	0.709	HPV-HR
Zhang et al., 2024	Prostaglandin F3α	0.688	HPV-HR
Zhang et al., 2024	Ethylparaben	0.681	HPV-HR
Zhang et al., 2024	S-lactoylglutathione	0.667	HPV-HR
Zhang et al., 2024	Glycocholic acid	0.672	HPV-HR
Zhang et al., 2024	3-Methylcrotonylglycine	0.661	HPV-HR
Ou et al., 2024	Valyl-Glutamate	0.865	NILM
Ou et al., 2024	N,N′-Diacetylbenzidine	0.847	CC
Ou et al., 2024	Oxidized Glutathione	0.842	CC
Ou et al., 2024	4-Hydroxydebrisoquine	0.827	CIN III
Lu et al., 2024	hydrogen peroxide	0.595	CIN

## Sheet: 6. Metabolites_HPV_Lesion_Ass
Table S6. Statistically significant metabolomic and proteomic markers in HPV-related cervical intraepithelial neoplasia
Autor	DATABASE	CODE	Pathways/Chemical taxonomy	Metabolome/metabolites/pathwyas	HPV or Lesion nmost present	statistical analysis	p value /value	Direction of association with HPV
Borgogna et al., 2020	HMDB	HMDB0062558	Amino acids, peptides, and analogues	Pyroglutamine	HPV+	Regression anaysis	0.026	enriched
Borgogna et al., 2020	HMDB	HMDB0000719	Amino acids, peptides, and analogues	Homoserine	HPV+	Regression anaysis	0.025	enriched
Borgogna et al., 2020	HMDB	HMDB0002271	Imidazoles	Imidazole propionate	HPV+	Regression anaysis	0.019	enriched
Borgogna et al., 2020	HMDB	HMDB0001414	Amines	Putrescine	HPV+	Regression anaysis	0.026	enriched
Borgogna et al., 2020	HMDB	HMDB0000174	Carbohydrates and carbohydrate conjugates	Fucose	HPV+	Regression anaysis	0.015	enriched
Borgogna et al., 2020	HMDB	HMDB0000149	Amines	Ethanolamine	HPV+	Regression anaysis	0.023	enriched
Borgogna et al., 2020	HMDB	HMDB0000056	Amino acids, peptides, and analogues	Beta-alanine	HPV+	Regression anaysis	0.010	enriched
Borgogna et al., 2020	HMDB	HMDB0000840	Benzoic acids and derivatives	2-hydroxyhippurate (salicylurate)	HPV+	Regression anaysis	0.02	depleted
Borgogna et al., 2020	HMDB	HMDB0000301	Imidazoles	Cis-urocanato	HPV+	Regression anaysis	0.009	enriched
Borgogna et al., 2020	HMDB	HMDB0002284	Carboxylic acid derivatives	N-acetyl-cadaverinne	HPV+	Regression anaysis	0.003	enriched
Borgogna et al., 2020	HMDB	HMDB0002064	Carboximidic acids	N-acetylputrescine	HPV+	Regression anaysis	0.006	enriched
Borgogna et al., 2020	HMDB	HMDB0012254	Carbohydrates and carbohydrate conjugates	Maltopentaose	HPV+	Regression anaysis	0.002	enriched
Borgogna et al., 2020	HMDB	HMDB0012254	Carbohydrates and carbohydrate conjugates	Maltopentaose	HPV+	Regression anaysis	0.004	depleted
Borgogna et al., 2020	HMDB	HMDB0011178	Dipeptide	Prolylglycine	HPV+	Regression anaysis	0.005	enriched
Borgogna et al., 2020	HMDB	HMDB0061715	Amino acids, peptides, and analogues	Glutamate, gammamethylester	HPV+	Regression anaysis	0.001	depleted
Borgogna et al., 2020	HMDB	HMDB0003337	Amino acids, peptides, and analogues	Glutathione, oxidized	HPV+	Regression anaysis	0.009	depleted
Borgogna et al., 2020	HMDB	HMDB0000125	Amino acids, peptides, and analogues	Glutathione, reduced	HPV+	Regression anaysis	0.005	depleted
Borgogna et al., 2020	HMDB	HMDB0005765	Amino acids, peptides, and analogues	Ophthalmate	HPV+	Regression anaysis	0.000	depleted
Borgogna et al., 2020	HMDB	HMDB0000162	Amino acids, peptides, and analogues Proline Metabolism	Proline	HPV+	Regression anaysis	0.000	depleted
Borgogna et al., 2020	HMDB	HMDB0001406	Pyridinecarboxylic acids and derivatives	Nicotinamide	HPV+	Regression anaysis	0.010	depleted
Borgogna et al., 2020	HMDB	HMDB0001429	Non-metal phosphates	Phosphate	HPV+	Regression anaysis	0.003	depleted
Borgogna et al., 2020	HMDB	HMDB0061717	Fatty acid esters	Succinylcarnitine	HPV+	Regression anaysis	0.0070	depleted
Borgogna et al., 2020	HMDB	HMDB0094656	Fatty acids and conjugates	3-hydroxydecanoate	HPV+	Regression anaysis	0.007	depleted
Borgogna et al., 2020	HMDB	HMDB0000710	Fatty acids and conjugates	4-hydroxybutyrate	HPV+	Regression anaysis	0.002	enriched
Borgogna et al., 2020	HMDB	HMDB0001565	Quaternary ammonium salts	Choline phosphate	HPV+	Regression anaysis	0.001	depleted
Borgogna et al., 2020	HMDB	HMDB0000086	Glycerophosphocholines	Glycerophosphorylcholine	HPV+	Regression anaysis	0.005	depleted
Borgogna et al., 2020	HMDB	HMDB0000552	Fatty acid esters	3-methylglutarylcarnitine (C6)	HPV+	Regression anaysis	0.033	enriched
Borgogna et al., 2020	HMDB	HMDB0002366	Lipids and lipid-like molecules	Tiglyl carnitine	HPV+	Regression anaysis	0.041	enriched
Borgogna et al., 2020	HMDB	HMDB0029942	Carbohydrates and carbohydrate conjugates	Arabinose	HPV+	Regression anaysis	0.013	enriched
Borgogna et al., 2020	HMDB	HMDB0000699	Pyridinecarboxylic acids and derivatives	1-methylnicotinamide	HPV+	Regression anaysis	0.001	enriched
Borgogna et al., 2020	HMDB	HMDB0000208	Gamma-keto acids and derivatives	Alpha-ketoglutarate	HPV+	Regression anaysis	0.019	enriched
Borgogna et al., 2020	HMDB	HMDB0000254	Dicarboxylic acids and derivatives	Succinate	HPV+	Regression anaysis	0.022	enriched
Borgogna et al., 2020	HMDB	HMDB0001161	Fatty acids and conjugates	Deoxycarnitine	HPV+	Regression anaysis	0.032	enriched
Borgogna et al., 2020	HMDB	NR	NR	1-linoleoylglycerophosphoserine	HPV+	Regression anaysis	0.015	enriched
Borgogna et al., 2020	HMDB	HMDB0061694	Glycerophosphoserines	1-oleoylglycerophosphoserine	HPV+	Regression anaysis	0.011	enriched
Borgogna et al., 2020	HMDB	NR	NR	1-palmitoylglycerophodphoethanolamine	HPV+	Regression anaysis	0.046	enriched
Borgogna et al., 2020	HMDB	NR	NR	1-stearoylglycerophosphoethanolamine	HPV+	Regression anaysis	0.044	enriched
Borgogna et al., 2020	HMDB	HMDB0011243	Glycerophosphocholine	2-oleoylglycerophjosphocholine	HPV+	Regression anaysis	0.004	enriched
Borgogna et al., 2020	HMDB	HMDB0001161	Fatty acids and conjugates	2-oleoyglycerophosphoserine	HPV+	Regression anaysis	0.030	enriched
Borgogna et al., 2020	HMDB	HMDB0061694	Glycerophosphoserines	2-palmitoleoylglycerophosphoethanolamine	HPV+	Regression anaysis	0.024	enriched
Borgogna et al., 2020	HMDB	HMDB0242115	Lineolic acids and derivatives	1-linoleoylglycerol(1-monolinolein)	HPV+	Regression anaysis	0.024	enriched
Borgogna et al., 2020	HMDB	NR	NR	1-oleoylglycerol(1-monoolein)	HPV+	Regression anaysis	0.021	enriched
Borgogna et al., 2020	HMDB	NR	NR	2-linoleoylglycerol(2-monolinolein)	HPV+	Regression anaysis	0.021	enriched
Borgogna et al., 2020	HMDB	HMDB0245187	Lineolic acids and derivatives	2-linoleoylglycerol(2-monoolein)	HPV+	Regression anaysis	0.029	enriched
Borgogna et al., 2020	HMDB	HMDB0000097	Quaternary ammonium salts	Choline	HPV+	Regression anaysis	0.025	enriched
Borgogna et al., 2020	HMDB	HMDB0000195	Not Available	Inosine	HPV+	Regression anaysis	0.006	enriched
Borgogna et al., 2020	HMDB	HMDB0000050	Not Available	Adenosine	HPV+	Regression anaysis	0.005	enriched
Borgogna et al., 2020	HMDB	HMDB0041623	Not Available	N6-carbamoylthreonyladenosine	HPV+	Regression anaysis	0.029	enriched
Borgogna et al., 2020	HMDB	HMDB0000133	Not Available	Guanosine	HPV+	Regression anaysis	0.011	enriched
Borgogna et al., 2020	HMDB	HMDB0004824	Not Available	N2,N2-dimethylguanosine	HPV+	Regression anaysis	0.041	enriched
Borgogna et al., 2020	HMDB	HMDB0029091	Amino acids, peptides, and analogues	Prolyltryptophan	HPV+	Regression anaysis	0.040	enriched
Borgogna et al., 2020	HMDB	HMDB0001046	Not classified	Cotinine	HPV+	Regression anaysis	0.036	enriched
Borgogna et al., 2020	HMDB	HMDB0001390	Pyrrolidinylpyridines	hydroxycotinine	HPV+	Regression anaysis	0.037	enriched
Borgogna et al., 2020	HMDB	HMDB0003099	Purines and purine derivatives	1-methylurate	HPV+	Regression anaysis	0.046	enriched
Borgogna et al., 2020	HMDB	HMDB0001857	Purines and purine derivatives	1,3-dimethylurate	HPV+	Regression anaysis	0.031	enriched
Borgogna et al., 2020	HMDB	HMDB0001886	Purines and purine derivatives	3-methylxanthine	HPV+	Regression anaysis	0.037	enriched
Borgogna et al., 2020	HMDB	HMDB0011107	Purines and purine derivatives	7-methylurate	HPV+	Regression anaysis	0.034	enriched
Borgogna et al., 2020	HMDB	HMDB0001991	Purines and purine derivatives	7-methylxanthine	HPV+	Regression anaysis	0.036	enriched
Chorna et al., 2020	HMDB	HMDB0000042	Carboxylic acids	Acetate	HPV+	MIMOSA2 model (CMP Slope > 0)	0.0032	positiva
Chorna et al., 2020	HMDB	HMDB0000162	Amino acids, peptides, and analogues	L-Proline	HPV+	MIMOSA2 model (CMP Slope > 0)	0.0006	positiva
Chorna et al., 2020	HMDB	HMDB0000167	Amino acids, peptides, and analogues	L-Threonine	HPV+	MIMOSA2 model (CMP Slope > 0)	0.0026	positva
Chorna et al., 2020	HMDB	HMDB0000254	Dicarboxylic acids and derivatives	Succinate	HPV+	MIMOSA2 model (CMP Slope < 0)	0.0011	negativa
Cheng et al., 2024	KEGG	K23550	Glucuronate	Sialidase	HPV+	Chi-square	<0.001	positva
Li et al., 2024	KEGG	K01262	Peptidases and inhibitors	Prolyl aminopeptidase	HPV+	Chi-square	<0.001	positva
Li et al., 2024	KEGG	K01205	Glycan biosynthesis and metabolism	N-acetylglucosaminidase	HPV+	Chi-square	<0.001	positva
Li et al., 2024	KEGG	K01195	Glycosaminoglycan degradation	Beta-glucuronidase	HPV+	Chi-square	<0,05	positva
Li et al., 2024	KEGG	K23550	Glucuronate	Sialidase	HPV+	Chi-square	<0,05	positva
Li et al., 2024	HMDB	HMDB0003125	Not Available	Hydrogen peroxide	HPV+	Chi-square	<0,05	negativa
Yang et al., 2024	HMDB	HMDB0035859	Sesquiterpenoids	5'-O-Methylmelledonal	HPV+	ROC curve (AUC)	>0.93	enriched
Yang et al., 2024	HMDB	HMDB0116424	Fatty acids and conjugates	DG (9D3/11M3/0:0)	HPV+	ROC curve (AUC)	0.889	enriched
Yang et al., 2024	HMDB	HMDB0029824	Cumenes	2,4-Diisopropyl-3-methylphenol	HPV+	ROC curve (AUC)	0.861	enriched
Yang et al., 2024	HMDB	HMDB0028795	Amino acids, peptides, and analogues	Glutaminylglutamine	HPV+	ROC curve (AUC)	0.85	enriched
Yang et al., 2024	HMDB	HMDB0034915	Sesquiterpenoids	Calonectrin	HPV+	ROC curve (AUC)	1.0	enriched
Yang et al., 2024	HMDB	NR	NR	Longifolonine	HPV+	ROC curve (AUC)	0.951	enriched
Yang et al., 2024	HMDB	NR	NR	N-Benzyltphthalimide	HPV+	ROC curve (AUC)	0.938	enriched
Yang et al., 2024	HMDB	HMDB0246884	Pyridoxines	5'-O-beta-D-Glucosylpyridoxine	HPV+	ROC curve (AUC)	~0.88	enriched
Yang et al., 2024	HMDB	NR	NR	2-(Diethylamino)-4-hydroxy-propiophenone	HPV+	ROC curve (AUC)	~0.88	enriched
Yang et al., 2024	HMDB	HMDB0012149	Short-chain keto acids and derivatives	2-Isopropyl-3-oxosuccinate	HPV+	ROC curve (AUC)	~0.87	enriched
Yang et al., 2024	HMDB	HMDB0031082	Unsaturated aliphatic hydrocarbons	1-pentadecene	HPV+	ROC curve (AUC)	~0.85	enriched
Yang et al., 2024	HMDB	HMDB0255223	Not Available	N-Phenyl-1-naphthylamine	HPV+	ROC curve (AUC)	~0.87	enriched
Yang et al., 2024	HMDB	HMDB0004328	Purines and purine derivatives	Temurin	HPV+	ROC curve (AUC)	~0.86	enriched
Yang et al., 2024	HMDB	HMDB0253575	Carbohydrates and carbohydrate conjugates	Isopropyl β-D-ThiogalactoPyranoside	HPV+	ROC curve (AUC)	~0.86	enriched
Yang et al., 2024	HMDB	NR	NR	N-(Cyclohexylmethyl)-N-methylbenzenamine	HPV+	ROC curve (AUC)	~0.85	enriched
Yang et al., 2024	HMDB	NR	NR	PGF2α-11-acetate methyl ester	HPV+	ROC curve (AUC)	~0.85	enriched
Yang et al., 2024	HMDB	HMDB0000824	Fatty acid esters	Propionylcarnitine	HPV+	ROC curve (AUC)	~0.85	enriched
Yang et al., 2024	HMDB	HMDB0040701	Fatty acyl glycosides	9-Hdfroxy-7-megastigmen-3-one glucoside	HPV+	ROC curve (AUC)	~0.85	enriched
Yang et al., 2024	HMDB	NR	NR	Valeroyl salicylate	HPV+	ROC curve (AUC)	~0.85	enriched
Yang et al., 2024	HMDB	HMDB0038174	Oxazoles	5-Acetyl-2,4-dimethyloxazole	HPV+	ROC curve (AUC)	~0.86	enriched
Yang et al., 2024	HMDB	HMDB0030378	Isoindolines	(Z)-narceine imide	HPV+	ROC curve (AUC)	~8.85	enriched
Yang et al., 2024	HMDB	NR	NR	Oxidized oplophorus luciferin	HPV+	ROC curve (AUC)	~0.85	enriched
Yang et al., 2024	HMDB	HMDB0010314	Carbohydrates and carbohydrate conjugates	Beta-D-glucopyranosiduronic acid	HPV+	ROC curve (AUC)	~0.85	enriched
Yang et al., 2024	HMDB	HMDB0029387	Amino acids, peptides, and analogues	L-3-Aminodihydro-3(3H)-furanone	HPV+	ROC curve (AUC)	~0.85	enriched
Liu et al., 2024	KEGG	K23550	Glucuronate	Sialidase	HPV+	Multivariate logistic regression	p=0.041	positiva
Liu et al., 2024	KEGG	K01195	Glycosaminoglycan degradation	Beta-glucuronidase	HPV+	Multivariate logistic regression	p=0.046	positiva
Liu et al., 2024	KEGG	NR	NR	Leukocyte esterase	HPV+	Multivariate logistic regression	p=0.017	positiva
Zhang et al., 2024	HMDB	HMDB0004704	Fatty acids and conjugates	9,10-DiHOME	HPV+	Pearson correlation	0.0006	positiva
Zhang et al., 2024	HMDB	HMDB0032573	Benzoic acids and derivatives	Alfa-linolenic acid	HPV+	Pearson correlation	0.0008	positiva
Zhang et al., 2024	HMDB	HMDB0032573	Benzoic acids and derivatives	Ethylparaben	HPV+	Pearson correlation	0.0077	positiva
Zhang et al., 2024	HMDB	HMDB0000138	Bile acids, alcohols and derivatives	Glycocholic acid	HPV+	Pearson correlation	0.0069	positiva
Zhang et al., 2024	HMDB	HMDB0000070	Amino acids, peptides, and analogues	Pipecolate	HPV+	Pearson correlation	0.0161	negativa
Zhang et al., 2024	HMDB	HMDB0035919	Lineolic acids and derivatives	9,12,13-Trihydroxy-10(E),15(Z)-octadecadienoic acid	HPV+	Pearson correlation	0.0492	positiva
Zhang et al., 2024	HMDB	NR	NR	PC (18:0/22:6)	HPV+	PLS-DA + ROC	0.02	enriched
Zhang et al., 2024	HMDB	HMDB0008170	Glycerophosphocholines	PC (18:3(6Z,9Z,12Z) / 18:1(9Z))	HPV+	Pearson correlation	0.012	positiva
Zhang et al., 2024	HMDB	HMDB0008194	Glycerophosphocholines	PC (18:3(6Z,9Z,12Z) / P-18:1(11Z))	HPV+	PLS-DA + ROC	0.02	enriched
Zhang et al., 2024	HMDB	HMDB0002055	Cresols	O-cresol	HPV+	PLS-DA + ROC	0.03	enriched
Zhang et al., 2024	HMDB	HMDB0002122	Eicosanoids	Prostaglandin F3α	HPV+	PLS-DA + ROC	0.04	enriched
Zhang et al., 2024	HMDB	HMDB0001066	Amino acids, peptides, and analogues	S-lactoylglutathione	HPV+	PLS-DA + ROC	0.03	enriched
Zhang et al., 2024	HMDB	HMDB0000459	Amino acids, peptides, and analogues	3-methylcrotonylglycine	HPV+	PLS-DA + ROC	0.03	enriched
Zhang et al., 2024	HMDB	HMDB0039527	Glycerophosphocholines	Phosphatidylcholine	HPV+	Univariate t-test	0.045	enriched
Zhang et al., 2024	HMDB	NR	NR	Octadecatrienoic acid	HPV+	Univariate t-test	0.041	enriched
Zhang et al., 2024	HMDB	HMDB0000182	Amino acids, peptides, and analogues	Lysine	HPV+	Univariate t-test	0.035	depleted
Zhang et al., 2024	HMDB	HMDB0001043	Fatty acids and conjugates	Arachidonic acid	HPV+	Univariate t-test	0.026	enriched
Zhang et al., 2024	HMDB	HMDB0000126	Glycerophospholipids	Glycerol phosphate	HPV+	Univariate t-test	0.031	depleted
Zhang et al., 2024	HMDB	NR	NR	Glutathione	HPV+	Univariate t-test	0.038	depleted
Zhang et al., 2024	HMDB	HMDB0000254	Dicarboxylic acids and derivatives	Succinate	HPV+	Univariate t-test	0.049	depleted
Zhang et al., 2024	HMDB	HMDB0240773	Fatty acid esters	Acetylcarnitine	HPV+	Univariate t-test	0.033	depleted
Zhang et al., 2024	HMDB	HMDB0000243	Alpha-keto acids and derivatives	Pyruvate	HPV+	Univariate t-test	0.037	depleted
Zhang et al., 2024	HMDB	HMDB0000190	Alpha hydroxy acids and derivatives	Lactic acid	HPV+	Univariate t-test	0.042	depleted
Zhang et al., 2024	HMDB	HMDB0000156	Beta hydroxy acids and derivatives	Malic acid	HPV+	Univariate t-test	0.044	depleted
Zhang et al., 2024	HMDB	HMDB0000211	Alcohols and polyols	Myo-inositol	HPV+	Univariate t-test	0.036	enriched
Zhang et al., 2024	HMDB	HMDB0000177	Amino acids, peptides, and analogues	Histidine	HPV+	Univariate t-test	0.027	depleted
Zhang et al., 2024	HMDB	HMDB0001310	Amino acids, peptides, and analogues	Alanine	HPV+	Univariate t-test	0.034	depleted
Zhang et al., 2024	HMDB	HMDB0250806	Amino acids, peptides, and analogues	Valine	HPV+	Univariate t-test	0.048	depleted
Zhang et al., 2024	HMDB	HMDB0013773	Amino acids, peptides, and analogues	Leucine	HPV+	Univariate t-test	0.043	depleted
Zhang et al., 2024	HMDB	HMDB0000172	Amino acids, peptides, and analogue	Isoleucine	HPV+	Univariate t-test	0.045	depleted
Zhang et al., 2024	HMDB	HMDB0000159	Amino acids, peptides, and analogues	Phenylalanine	HPV+	Univariate t-test	0.039	depleted
Zhang et al., 2024	HMDB	HMDB0000158	Amino acids, peptides, and analogues	Tyrosine	HPV+	Univariate t-test	0.041	depleted
Li et al., 2024	KEGG	NR	NR	Leukocyte esterase	HPV+	logistic regression and chi-square	0.039	positiva
Li et al., 2024	KEGG	NR	NR	Leukocyte esterase	CIN	logistic regression and chi-square	<0,001	positiva
Li et al., 2024	KEGG	K03781	Peroxisome	Catalase	HPV+	logistic regression and chi-square	0.029	positiva
Li et al., 2024	KEGG	K03781	Peroxisome	Catalase	CIN	logistic regression and chi-square	0.027	positiva
Li et al., 2024	KEGG	K23550	Glucuronate	Sialidase	HPV+	logistic regression and chi-square	<0.05	positiva
Li et al., 2024	KEGG	K23550	Glucuronate	Sialidase	CIN	logistic regression and chi-square	0.006	positiva
Li et al., 2023	KEGG	K01262	Peptidases and inhibitors	Prolyl aminopeptidase	HPV+	logistic regression and chi-square	<0,001	positiva
Li et al., 2023	KEGG	NR	NR	Leukocyte esterase	HPV+	logistic regression and chi-square	<0,001	positiva
Li et al., 2023	KEGG	K03781	Peroxisome	Catalase	HPV+	logistic regression and chi-square	0.008	negativa
Ou et al., 2024	HMDB	HMDB0060282	Not Available	3'-UMP	CC	ANOVA	<0,05	enriched
Ou et al., 2024	HMDB	HMDB0059639	Pterins and derivatives	Cyclic pyranopterin monophosphate	CC	ANOVA	<0,05	enriched
Ou et al., 2024	HMDB	HMDB0001397	Purine ribonucleotides	Guanosine monophosphate	CC	ANOVA	<0,05	enriched
Ou et al., 2024	HMDB	HMDB0060496	Hydrazines and derivatives	N,N'-Diacetylbenzidine	CC	ANOVA	<0,05	enriched
Ou et al., 2024	HMDB	HMDB0003337	Amino acids, peptides, and analogues	Oxidized glutathione	CC	ANOVA	<0,05	enriched
Ou et al., 2024	HMDB	HMDB0001062	Carbohydrates and carbohydrate conjugates	N-acetyl-D-glucosamine-6-phosphate	CC	ANOVA	<0,05	enriched
Ou et al., 2024	HMDB	HMDB0003540	Not Available	3'-AMP	CC	ANOVA	<0,05	enriched
Ou et al., 2024	HMDB	HMDB0000045	Purine ribonucleotides	Adenosine monophosphate	CC	ANOVA	<0,05	enriched
Ou et al., 2024	HMDB	HMDB0001044	Purine deoxyribonucleotides	2'-deoxyguanosine 5'-monophosphate	CC	ANOVA	<0,05	enriched
Ou et al., 2024	HMDB	HMDB0006552	Furanocoumarins	Aflatoxin B1	CC	ANOVA	<0,05	enriched
Ou et al., 2024	HMDB	HMDB0006468	Not Available	4-hydroxydebrisoquine	CC	ANOVA	<0,05	enriched
Ou et al., 2024	HMDB	HMDB0002923	Carbohydrates and carbohydrate conjugates	Isomaltose	CC	ANOVA	<0,05	depleted
Ou et al., 2024	HMDB	HMDB0029894	Carbohydrates and carbohydrate conjugates	Xylobiose	CC	ANOVA	<0,05	depleted
Ou et al., 2024	HMDB	HMDB0000757	Carbohydrates and carbohydrate conjugates	Glycogen	CC	ANOVA	<0,05	depleted
Ou et al., 2024	HMDB	HMDB0000186	Carbohydrates and carbohydrate conjugates	Alpha-Lactose	CC	ANOVA	<0,05	depleted
Ou et al., 2024	HMDB	HMDB0029096	Amino acids, peptides, and analogues	Tryptophyl-valine	CC	ANOVA	<0,05	depleted
Ou et al., 2024	HMDB	HMDB0011177	Amino acids, peptides, and analogues	Phenylalanylproline	CIN	ANOVA	<0,05	depleted
Ou et al., 2024	HMDB	HMDB0029126	Amino acids, peptides, and analogues	Valyl-glutamate	CC	ANOVA	0.0006	enriched
Ou et al., 2024	HMDB	HMDB0060496	Hydrazines and derivatives	N,N'-Diacetylbenzidine	CC	ANOVA	<0.0001	enriched
Ou et al., 2024	HMDB	HMDB0003337	Amino acids, peptides, and analogues	Oxidized glutathione	CC	ANOVA	<0.0001	enriched
Ou et al., 2024	HMDB	HMDB0006468	Tetrahydroisoquinolines	4-hydroxydebrisoquine	CIN	ANOVA	<0.0001	enriched
Ou et al., 2024	HMDB	NR	NR	Cyclo(glycyltryptophylprolylglycylvalylglycyl-β-hydroxytyrosyl)	HPV+	Fold change	0.0794067	depleted
Ou et al., 2024	HMDB	HMDB0008049	Glycerophosphocholines	PC (18:0/20:4)	HPV+	Fold change	1.28492	enriched
Ou et al., 2024	HMDB	HMDB0304121	Bile acids, alcohols and derivatives	Dehydrocholic acid	HPV+	Fold change	0.487075	depleted
Ou et al., 2024	HMDB	NR	NR	SM (d14:0/22:1)	HPV+	Fold change	1.27727	enriched
Ou et al., 2024	HMDB	NR	NR	PC (19:2/19:2)	HPV+	Fold change	1.14749	enriched
Ou et al., 2024	HMDB	NR	NR	PC (18:0/22:6)	HPV+	Fold change	0.797516	depleted
Ou et al., 2024	HMDB	NR	NR	PC (22:4e/17:2)	HPV+	Fold change	1.14551	enriched
Ou et al., 2024	HMDB	NR	NR	3-(4-chloroanilino)-2-(isopropylsulfonyl)acrylonitrile	HPV+	Fold change	0.795603	depleted
Ou et al., 2024	HMDB	NR	NR	SM (d14:2/18:0)	HPV+	Fold change	0.611818	depleted
Ou et al., 2024	HMDB	HMDB0008138	Glycerophosphocholines	PC (18:2/18:2)	HPV+	Fold change	1.30736	enriched
Ou et al., 2024	HMDB	NR	NR	PC (20:3e/22:5)	HPV+	Fold change	0.730816	depleted
Ou et al., 2024	HMDB	HMDB0002710	Eicosanoids	Prostaglandin J2	HPV+	Fold change	0.840979	depleted
Ou et al., 2024	HMDB	HMDB0004710	Fatty acids and conjugates	(11E,15Z)-9,10,13-trihydroxyoctadeca-11,15-dienoic acid	HPV+	Fold change	1.51542	enriched
Ou et al., 2024	HMDB	NR	NR	PC (18:1e/14:1)	HPV+	Fold change	0.882321	depleted
Ou et al., 2024	HMDB	NR	NR	ACar 20:1	HPV+	Fold change	1.43761	enriched
Ou et al., 2024	HMDB	HMDB0001066	Amino acids, peptides, and analogues	S-Lactoylglutathione	HPV+	Fold change	0.35599	depleted
Ou et al., 2024	HMDB	HMDB0000847	Fatty acids and conjugate	Nonanoic acid	HPV+	Fold change	1.90357	enriched
Ou et al., 2024	HMDB	NR	NR	Trichothec-9-ene-3-α,4-β,8-α,15-tetrol, 12,13-epoxy-	HPV+	Fold change	0.62859	depleted
Ou et al., 2024	HMDB	HMDB0029399	Not Available	Ochratoxin A	HPV+	Fold change	1.95287	enriched
Ou et al., 2024	HMDB	NR	NR	(1E)-1,7-bis(4-hydroxyphenyl)hept-1-en-3-one	HPV+	Fold change	0.930934	depleted
Ou et al., 2024	HMDB	NR	NR	PC (20:4/20:5)	HPV+	Fold change	0.819923	depleted
Ou et al., 2024	HMDB	HMDB0007948	Glycerophosphocholines	PC (15:0/20:3)	HPV+	Fold change	1.18611	enriched
Li et al., 2020	HMDB	HMDB0003125	Not Available	Hydrogen peroxide	CIN	chi-square	<0,05	depleted
Li et al., 2020	HMDB	HMDB0003125	Not Available	Hydrogen peroxide	CIN	chi-square	<0,05	depleted
Li et al., 2020	KEGG	K01195	Glycosaminoglycan degradation	Beta-glucuronidase	CIN	chi-square	<0,01	enriched
Li et al., 2020	KEGG	K01195	Glycosaminoglycan degradation	Beta-glucuronidase	CIN	chi-square	<0,01	enriched
Li et al., 2020	KEGG	K23550	Glucuronate	Sialidase	CIN	chi-square	<0,001	enriched
Li et al., 2020	KEGG	K23550	Glucuronate	Sialidase	CIN	chi-square	<0,001	enriched
Li et al., 2020	KEGG	NR	NR	Leukocyte esterase	CIN	chi-square	0.009	enriched
Lin et al., 2022	KEGG	K23550	Glucuronate	Sialidase	HPV+	chi squared	0.004	enriched
Lin et al., 2022	KEGG	K23550	Glucuronate	Sialidase	CIN	chi squared	41	enriched
Zhang et al., 2022	HMDB	HMDB0003125	Not Available	Hydrogen peroxide	HPV+	chi-square	<0.05	depleted
Zhang et al., 2022	KEGG	K23550	Glucuronate	Sialidase	HPV+	chi-square	<0.05	enriched
Zhang et al., 2022	KEGG	NR	NR	Leukocyte esterase	HPV+	chi-square	<0.05	enriched
Zhang et al., 2022	KEGG	K01195	Glycosaminoglycan degradation	Beta-glucuronidase	HPV+	chi-square	<0.05	enriched
Zhang et al., 2022	KEGG	K01205	Glycan biosynthesis and metabolism	N-acetylglucosaminidase	HPV+	chi-square	<0.05	enriched
Zheng et al., 2020	KEGG	K23550	Glucuronate	Sialidase	HPV+	chi-square	0.024	enriched
Zheng et al., 2020	KEGG	K01188	Starch and sucrose metabolism	Beta-glucosidase	HPV+	chi-square	21	enriched
de Magalhaes et al., 2021	HMDB	HMDB0000190	Alpha hydroxy acids and derivatives	L-lactic acid	CIN	Kruskall-Wallis	0.0007	enriched
Zheng et al., 2019	HMDB	HMDB0003125	Not Available	Hydrogen peroxide	HPV+	chi-square	<0,05	depleted
Zheng et al., 2019	KEGG	K23550	Glucuronate	Sialidase	CIN	chi-square	<0,05	enriched
Zheng et al., 2019	KEGG	K23550	Glucuronate	Sialidase	CC	chi-square	<0,05	enriched
Zheng et al., 2019	KEGG	K01195	Glycosaminoglycan degradation	Beta-glucuronidase	CC	chi-square	<0,05	enriched
Zheng et al., 2019	KEGG	K01188	Starch and sucrose metabolism	Beta-glucosidase	CC	chi-square	<0,05	enriched
Zheng et al., 2019	KEGG	NR	NR	Leukocyte esterase	CIN	chi-square	<0,05	enriched
Zheng et al., 2019	KEGG	NR	NR	Leukocyte esterase	CC	chi-square	<0,05	enriched
Dasari et al., 2014	KEGG	K10939	Bacterial secretion system	Mucinase	CIN	ANOVA	<0,05	enriched
Dasari et al., 2014	KEGG	K23550	Glucuronate	Sialidase	CIN	ANOVA	<0,05	enriched
Dasari et al., 2014	KEGG	K01358	Proteasome	Protease	CIN	ANOVA	<0,05	enriched
Lu et al., 2024	HMDB	HMDB0003125	Not Available	Hydrogen peroxide	HPV+	Fisher's extact tesxt	< 0.001	depleted
Jimenez et al., 2024	HMDB	HMDB0000008	Alpha hydroxy acids and derivatives	2-hydroxybutyrate	HPV+	Fisher's extact tesxt	<0.0001	enrich
Jimenez et al., 2024	HMDB	HMDB0242161	Alcohols and polyols	2-hydroxyisobutyrate	HPV+	Fisher's extact tesxt	<0.0001	enrich
Jimenez et al., 2024	HMDB	HMDB0003905	Imidazoles	4-imidazoleacetate	HPV+	Fisher's extact tesxt	<0.0001	enrich
Jimenez et al., 2024	HMDB	HMDB0001138	Amino acids, peptides, and analogue	N-acetylglutamate	HPV+	Fisher's extact tesxt	<0.0001	enrich
Jimenez et al., 2024	HMDB	HMDB0000812	Amino acids, peptides, and analogues	N-acetylaspartate	HPV+	Fisher's extact tesxt	<0.0001	enrich
Jimenez et al., 2024	HMDB	HMDB0003357	Amino acids, peptides, and analogues	N- α-acetylotnithine	HPV+	Fisher's extact tesxt	<0.0001	enrich
Jimenez et al., 2024	HMDB	HMDB0000898	Amines	1-methylhistamine	HPV+	Fisher's extact tesxt	<0.0001	enrich
Jimenez et al., 2024	HMDB	HMDB0000317	Fatty acids and conjugates	2-hydroxy-3-methylvalerate	HPV+	Fisher's extact tesxt	<0.0001	enrich
Jimenez et al., 2024	HMDB	HMDB0000407	Fatty acids and conjugates	alfa-hydroxyisovaleratye	HPV+	Fisher's extact tesxt	<0.0001	enrich
Jimenez et al., 2024	HMDB	HMDB0000736	Fatty acid esters	Isobutyrylcarnitine	HPV+	Fisher's extact tesxt	<0.001	depleted
Jimenez et al., 2024	HMDB	HMDB0062557	Amino acids, peptides, and analogues	N-acetylthreonine	HPV+	Fisher's extact tesxt	<0.001	depleted
Jimenez et al., 2024	HMDB	HMDB0242158	Amino acids, peptides, and analogues	1-carboxyethylisoleucine	HPV+	Fisher's extact tesxt	<0.001	depleted
Jimenez et al., 2024	HMDB	HMDB0000177	Amino acids, peptides, and analogues	histidine	HPV+	Fisher's extact tesxt	<0.001	depleted
Jimenez et al., 2024	HMDB	HMDB0000378	Fatty acid esters	2-methylbutyrylcarnitine	HPV+	Fisher's extact tesxt	<0.001	depleted
Jimenez et al., 2024	HMDB	HMDB0000192	Amino acids, peptides, and analogues	Cystine	HPV+	Fisher's extact tesxt	<0.001	depleted
Jimenez et al., 2024	HMDB	HMDB0011745	Amino acids, peptides, and analogues	N-acetylmethionine	HPV+	Fisher's extact tesxt	<0.001	depleted
Jimenez et al., 2024	HMDB	NR	NR	Disulfide	HPV+	Fisher's extact tesxt	<0.001	depleted
Jimenez et al., 2024	HMDB	HMDB0001186	Carboxylic acid derivatives	N(1)-acetylspermine	HPV+	Fisher's extact tesxt	<0.001	depleted
Jimenez et al., 2024	HMDB	HMDB0061705	Amino acids, peptides, and analogues	6-oxopiperidine-2-carboxylate	HPV+	Fisher's extact tesxt	<0.001	depleted
Jimenez et al., 2024	HMDB	HMDB0240628	Amino acids, peptides, and analogues	1-carboxyephenylalanine	HPV+	Fisher's extact tesxt	<0.001	depleted
Jimenez et al., 2024	HMDB	HMDB0240628	Amino acids, peptides, and analogues	1-carboxythyltyrosine	HPV+	Fisher's extact tesxt	<0.001	depleted
Jimenez et al., 2024	HMDB	HMDB0000321	Fatty acids and conjugates	2-hydroxy adipate	HPV+	Fisher's extact tesxt	0.0427	enrich
Jimenez et al., 2024	HMDB	HMDB0000710	Fatty acids and conjugates	4-hidrybutyrate	HPV+	Fisher's extact tesxt	0.0002	enrich
Jimenez et al., 2024	HMDB	HMDB0059655	Short-chain hydroxy acids and derivatives	2-hydroxyglutarate	HPV+	Fisher's extact tesxt	<0.0001	enrich
Jimenez et al., 2024	HMDB	HMDB0000114	Glycerophosphoethanolamines	Glycerophosphoethanolamine	HPV+	Fisher's extact tesxt	0.0048	depleted
Jimenez et al., 2024	HMDB	HMDB0240316	Phosphate esters	Glycerophosphoglycerol	HPV+	Fisher's extact tesxt	0.298	depleted
Jimenez et al., 2024	HMDB	HMDB0000224	Phosphate esters	Phosphoethanolamine	HPV+	Fisher's extact tesxt	0.0412	depleted
Jimenez et al., 2024	HMDB	HMDB0000321	Fatty acids and conjugates	Cytidine 5'-diphosphocholine	HPV+	Fisher's extact tesxt	0.0199	depleted
Jimenez et al., 2024	HMDB	HMDB0000211	Alcohols and polyols	Myo-inositol	HPV+	Fisher's extact tesxt	0.021	depleted
Jimenez et al., 2024	HMDB	HMDB0002013	Fatty acid esters	Butyrylcarnitine	HPV+	Fisher's extact tesxt	0.0063	depleted
Jimenez et al., 2024	HMDB	HMDB0000824	Fatty acid esters	propionylcarnitine	HPV+	Fisher's extact tesxt	0.0114	depleted
Jimenez et al., 2024	HMDB	HMDB0000867	Carbohydrates and carbohydrate conjugates	Ribulonate	HPV+	Fisher's extact tesxt	0.0313	depleted
Jimenez et al., 2024	HMDB	HMDB0242170	Carbohydrates and carbohydrate conjugates	xylulonate	HPV+	Fisher's extact tesxt	0.0313	depleted
Jimenez et al., 2024	HMDB	HMDB0060255	Carbohydrates and carbohydrate conjugates	Lyxonate	HPV+	Fisher's extact tesxt	0.0313	depleted
Jimenez et al., 2024	HMDB	HMDB0003219	Carbohydrates and carbohydrate conjugates	Sedoheptulose	HPV+	Fisher's extact tesxt	0.005	depleted
Jimenez et al., 2024	HMDB	HMDB0001886	Purines and purine derivatives	3-methylxanthine	HPV+	Fisher's extact tesxt	0.0453	depleted
Jimenez et al., 2024	HMDB	HMDB0001991	Purines and purine derivatives	7-methylxanthine	HPV+	Fisher's extact tesxt	0.0165	depleted
Jimenez et al., 2024	HMDB	HMDB0059724	Arylsulfates	Catechol sulfate	HPV+	Fisher's extact tesxt	0.0404	depleted
Jimenez et al., 2024	HMDB	HMDB0304404	Alcohols and polyols	Quinate	HPV+	Fisher's extact tesxt	0.0284	depleted
Jimenez et al., 2024	HMDB	HMDB0001448	Non-metal sulfates	Sulfate	HPV+	Fisher's extact tesxt	0.0219	depleted
Jimenez et al., 2024	HMDB	HMDB0060013	Arylsulfates	Guaiacol sulfate	HPV+	Fisher's extact tesxt	0.0194	depleted
Jimenez et al., 2024	HMDB	HMDB0013678	Benzoic acids and derivatives	4-hydroxyhippurate	HPV+	Fisher's extact tesxt	0.0058	depleted
Jimenez et al., 2024	HMDB	HMDB0006116	Benzoic acids and derivatives	3-hydroxyhippurate	HPV+	Fisher's extact tesxt	0.0018	depleted
Fan et al., 2021	HMDB	HMDB0000190	Alpha hydroxy acids and derivatives	Lactic acid	HPV+	test t	<0.0001	depleted
Dai et al., 2024	HMDB	HMDB0000946	Bile acids, alcohols and derivatives	Ursodeoxycholic acid	CC	Wilcoxon signed-rank test (paired)	p = 0.023	enrich
Dai et al., 2024	HMDB	HMDB0010210	Fatty acids and conjugates	15-Oxo-eicosatetraenoic acid	CC	Wilcoxon signed-rank test (paired)	p = 0.023	enrich
Dai et al., 2024	HMDB	HMDB0028980	Amino acids, peptides, and analogues	Met-Phe	CC	Wilcoxon signed-rank test (paired)	p = 0.023	enrich
Dai et al., 2024	HMDB	HMDB0240773	Fatty acid esters	Acetyl-DL-carnitine	CC	Wilcoxon signed-rank test (paired)	p = 0.023	enrich
Dai et al., 2024	HMDB	HMDB0000975	Carbohydrates and carbohydrate conjugates	Trehalose	CC	Wilcoxon signed-rank test (paired)	p = 0.023	enrich
Dai et al., 2024	HMDB	HMDB0033244	Benzoic acids and derivatives	Dibutyl phthalate	CC	Wilcoxon signed-rank test (paired)	p = 0.023	enrich
Dai et al., 2024	HMDB	NR	NR	HemiBMP(14:0/14:1/14:1)	CC	Wilcoxon signed-rank test (paired)	p = 0.023	depleted
Dai et al., 2024	HMDB	HMDB0007980	Glycerophosphocholines	PC(16:0/20:3)	CC	Wilcoxon signed-rank test (paired)	p = 0.0037	depleted
Dai et al., 2024	HMDB	HMDB0007101	Diradylglycerols	DGDG(16:0/18:1)	CC	Wilcoxon signed-rank test (paired)	p = 0.023	depleted
Dai et al., 2024	HMDB	NR	NR	TG(12:3/12:3/16:2)	CC	Wilcoxon signed-rank test (paired)	p = 0.023	depleted
Dai et al., 2024	HMDB	NR	NR	AcylGlcADG(16:2/18:3/22:5)	CC	Wilcoxon signed-rank test (paired)	p = 0.023	depleted
Faktor et al., 2024	KEGG	K01596	Gluconeogenesis / Glycolysis	Pyruvate kinase	CIN	SWATH-MS (fold-change)	2.40436e-05	depleted
Faktor et al., 2024	KEGG	K02003	ABC transporters	ABC transporter, solute-binding protein	CIN	SWATH-MS (fold-change)	1e-20	depleted
Faktor et al., 2024	KEGG	K02358	ribossomos mitocondriais	Elongation factor Tu	CIN	SWATH-MS (fold-change)	0.00199526	depleted
Faktor et al., 2024	KEGG	K00016	Glycolysis / Gluconeogenesis	L-lactate dehydrogenase	CIN	SWATH-MS (fold-change)	4.51856e-06	depleted
Faktor et al., 2024	HMDB	HMDBP13199	Not Available	Glyceraldehyde-3-phosphate dehydrogenase	CIN	SWATH-MS (fold-change)	1.69044e-08	depleted
Faktor et al., 2024	KEGG	K00927	Glycolysis / Gluconeogenesis	Phosphoglycerate kinase	CIN	SWATH-MS (fold-change)	1e-20	depleted
Faktor et al., 2024	KEGG	K04078	Protein export	Co-chaperonin GroES	CIN	SWATH-MS (fold-change)	5.26017e-05	depleted
Faktor et al., 2024	KEGG	K01689	Gluconeogenesis	Enolase	CIN	SWATH-MS (fold-change)	0.668344	enrich
Faktor et al., 2024	HMDB	HMDBP00806	Amino sugar and nucleotide sugar metabolism	Glucose-6-phosphate isomerase	CIN	SWATH-MS (fold-change)	0.0015417	depleted
Faktor et al., 2024	KEGG	K03545	Protein folding	Trigger factor	CIN	SWATH-MS (fold-change)	0.000104472	depleted
Faktor et al., 2024	KEGG	K02926	Ribosome	50S ribosomal protein L4	CIN	SWATH-MS (fold-change)	0.613762	depleted
Faktor et al., 2024	KEGG	K02935	Ribosome	50S ribosomal protein L7/L12	CIN	SWATH-MS (fold-change)	0.0031842	enrich
Faktor et al., 2024	KEGG	K02132	Oxidative phosphorylation	ATP synthase subunit alpha	CIN	SWATH-MS (fold-change)	8.79023e-05	enrich
Faktor et al., 2024	KEGG	K02133	Oxidative phosphorylation	ATP synthase subunit beta	CIN	SWATH-MS (fold-change)	1e-20	enrich
Xu et al., 2022	HMDB	HMDB0060067	Carbohydrates and carbohydrate conjugates	CMP-2-aminoethylphosphate	CIN	Kruskal-Wallis	< 0.05	not reported
Xu et al., 2022	HMDB	HMDB0062339	Amino acids, peptides, and analogues	N-Palmitoyl phenylalanine	CIN	Kruskal-Wallis	< 0.05	enrich
Xu et al., 2022	HMDB	HMDB0001250	Not Available	N-Acetylarylamine	CIN	Kruskal-Wallis	< 0.05	not reported
Xu et al., 2022	HMDB	HMDB0037120	Benzene and substituted derivatives	1,3,5-Trichloro-(2-methylsulfonyl)benzene	CIN	Kruskal-Wallis	< 0.05	not reported
Xu et al., 2022	HMDB	HMDB0015143	Organosulfonic acids and derivatives	Busulfan	CIN	Kruskal-Wallis	< 0.05	negativa
Xu et al., 2022	HMDB	HMDB0032850	Fatty alcohols	Muricadienin	CIN	Kruskal-Wallis	< 0.05	not reported
Xu et al., 2022	HMDB	HMDB0062339	Amino acids, peptides, and analogues	N-Palmitoyl phenylalanine	CIN	Kruskal-Wallis	< 0.05	enrich
Bokulich et al., 2022	HMDB	HMDB0008937	Glycerophosphoethanolamines	1-palmitoyl-2-arachidonoyl-GPE (16:0/20:4)	CIN	determination coefficient / student test T	5.88254e-33	Enriched
Bokulich et al., 2022	HMDB	NR	NR	1-stearoyl-2-docosahexaenoyl-GPC (18:0/22:6)	CIN	determination coefficient / student test T	2.25465e-28	Enriched
Bokulich et al., 2022	HMDB	NR	NR	Glycochenodeoxycholate	CIN	determination coefficient / student test T	2.43902e-27	Enriched
Bokulich et al., 2022	HMDB	HMDB0011211	Glycerophosphocholines	1-palmitoyl-2-linoleoyl-GPC (16:0/18:2)	CIN	determination coefficient / student test T	4.07114e-27	Enriched
Bokulich et al., 2022	HMDB	NR	NR	Sphingomyelin (d18:2/16:0, d18:1/16:1)	CIN	determination coefficient / student test T	6.70117e-27	Enriched
Bokulich et al., 2022	HMDB	NR	NR	1-(1-enyl-palmitoyl)-2-linoleoyl-GPC (P-16:0/18:2)	CIN	determination coefficient / student test T	1.47152e-26	Enriched
Bokulich et al., 2022	HMDB	NR	NR	Sphingomyelin (d18:1/14:0, d16:1/16:0)	CIN	determination coefficient / student test T	2.37964e-26	Enriched
Bokulich et al., 2022	HMDB	NR	NR	1-palmitoyl-2-docosahexaenoyl-GPC (16:0/22:6)	CIN	determination coefficient / student test T	3.69947e-26	Enriched
Bokulich et al., 2022	HMDB	HMDB0007972	Glycerophosphocholines	1-palmitoyl-2-oleoyl-GPC (16:0/18:1)	CIN	determination coefficient / student test T	3.92261e-26	Enriched
Bokulich et al., 2022	HMDB	NR	NR	Sphingomyelin (d18:1/22:1, d18:2/22:0, d16:1/24:1)	CIN	determination coefficient / student test T	1.99849e-25	Enriched
Bokulich et al., 2022	HMDB	HMDB0007982	Glycerophosphocholines	1-palmitoyl-2-arachidonoyl-GPC (16:0/20:4n6)	CIN	determination coefficient / student test T	2.44003e-25	Enriched
Bokulich et al., 2022	HMDB	HMDB0012103	Phosphosphingolipids	Behenoyl sphingomyelin (d18:1/22:0)	CIN	determination coefficient / student test T	3.15843e-25	Enriched
Bokulich et al., 2022	HMDB	HMDB0000564	Glycerophospholipids	1,2-dipalmitoyl-GPC (16:0/16:0)	CIN	determination coefficient / student test T	7.22744e-25	Enriched
Bokulich et al., 2022	HMDB	HMDB0011376	Glycerophosphoethanolamines	1-(1-enyl-stearoyl)-2-linoleoyl-GPE (P-18:0/18:2)	CIN	determination coefficient / student test T	9.03757e-25	Enriched
Bokulich et al., 2022	HMDB	HMDB0008138	Glycerophosphocholines	1,2-dilinoleoyl-GPC (18:2/18:2)	CIN	determination coefficient / student test T	6.768e-24	Enriched
Bokulich et al., 2022	HMDB	HMDB0008147	Glycerophosphocholines	1-linoleoyl-2-arachidonoyl-GPC (18:2/20:4n6)	CIN	determination coefficient / student test T	7.29714e-24	Enriched
Bokulich et al., 2022	HMDB	HMDB0012105	Phosphosphingolipids	Tricosanoyl sphingomyelin (d18:1/23:0)	CIN	determination coefficient / student test T	2.05401e-23	Enriched
Bokulich et al., 2022	HMDB	HMDB0005779	Glycerophosphoethanolamines	1-(1-enyl-stearoyl)-2-arachidonoyl-GPE (P-18:0/20:4)	CIN	determination coefficient / student test T	3.6734e-23	Enriched
Bokulich et al., 2022	HMDB	HMDB0008105	Glycerophosphocholines	1-oleoyl-2-linoleoyl-GPC (18:1/18:2)	CIN	determination coefficient / student test T	4.90813e-23	Enriched
Bokulich et al., 2022	HMDB	HMDB0011342	Glycerophosphoethanolamines	1-(1-enyl-palmitoyl)-2-oleoyl-GPE (P-16:0/18:1)	CIN	determination coefficient / student test T	5.60691e-23	Enriched
Bokulich et al., 2022	HMDB	HMDB0000067	Cholestane steroids	Cholesterol	CIN	determination coefficient / student test T	7.47723e-23	Enriched
Bokulich et al., 2022	HMDB	HMDB0008048	Glycerophosphocholines	1-stearoyl-2-arachidonoyl-GPC (18:0/20:4)	CIN	determination coefficient / student test T	1.10223e-22	Enriched
Bokulich et al., 2022	HMDB	HMDB0011220	Glycerophosphocholines	1-(1-enyl-palmitoyl)-2-arachidonoyl-GPC (P-16:0/20:4)	CIN	determination coefficient / student test T	6.02936e-21	Enriched
Bokulich et al., 2022	HMDB	HMDB0008038	Glycerophosphocholines	1-stearoyl-2-oleoyl-GPC (18:0/18:1)	CIN	determination coefficient / student test T	1.02979e-20	Enriched
Bokulich et al., 2022	HMDB	HMDB0240316	Phosphate esters	Glycerophosphoglycerol	CIN	determination coefficient / student test T	2.60115e-20	Enriched
Bokulich et al., 2022	HMDB	HMDB0001043	Fatty acids and conjugates	Arachidonic acid	CIN	determination coefficient / student test T	6.66255e-20	Enriched
Bokulich et al., 2022	HMDB	HMDB0011352	Glycerophosphoethanolamines	1-(1-enyl-palmitoyl)-2-arachidonoyl-GPE (P-16:0/20:4)	CIN	determination coefficient / student test T	6.69141e-20	Enriched
Bokulich et al., 2022	HMDB	HMDB0011210	Glycerophosphocholines	1-(1-enyl-palmitoyl)-2-oleoyl-GPC (P-16:0/18:1)	CIN	determination coefficient / student test T	4.29428e-19	Enriched
Bokulich et al., 2022	HMDB	HMDB0001161	Fatty acids and conjugates	Deoxycarnitine	CIN	determination coefficient / student test T	4.76631e-19	Enriched
Bokulich et al., 2022	HMDB	HMDB0001186	Carboxylic acid derivatives	N(1)-acetylspermine	CIN	determination coefficient / student test T	2.09476e-18	Enriched
Bokulich et al., 2022	HMDB	HMDB0028995	Amino acids, peptides, and analogues	phenylalanylglycine	CIN	determination coefficient / student test T	1.99916e-17	Enriched
Bokulich et al., 2022	HMDB	HMDB0030396	Indolyl carboxylic acids and derivatives	Tryptophan	CIN	determination coefficient / student test T	2.28485e-17	Enriched
Bokulich et al., 2022	HMDB	HMDB0007969	Glycerophosphocholines	1-palmitoyl-2-palmitoleoyl-GPC (16:0/16:1)	CIN	determination coefficient / student test T	2.35864e-17	Enriched
Bokulich et al., 2022	HMDB	HMDB0011375	Glycerophosphoethanolamines	1-(1-enyl-stearoyl)-2-oleoyl-GPE (P-18:0/18:1)	CIN	determination coefficient / student test T	2.9878e-17	Enriched
Bokulich et al., 2022	HMDB	HMDB0002931	Amino acids, peptides, and analogues	N-acetylserine	CIN	determination coefficient / student test T	3.30743e-17	Enriched
Bokulich et al., 2022	HMDB	HMDB0011206	Glycerophosphocholines	1-(1-enyl-palmitoyl)-2-palmitoyl-GPC (P-16:0/16:0)	CIN	determination coefficient / student test T	4.52934e-17	Enriched
Bokulich et al., 2022	HMDB	HMDB0010382	Glycerophosphocholines	1-palmitoyl-GPC (16:0)	CIN	determination coefficient / student test T	3.19736e-16	Enriched
Bokulich et al., 2022	HMDB	HMDB0002284	Carboxylic acid derivatives	N-acetyl-cadaverinne	CIN	determination coefficient / student test T	1.22698e-15	Enriched
Bokulich et al., 2022	HMDB	HMDB0250769	Carbonyl compounds	kynurenine	CIN	determination coefficient / student test T	6.79869e-15	Enriched
Bokulich et al., 2022	HMDB	HMDB0002815	Glycerophosphocholines	1-oleoyl-GPC (18:1)	CIN	determination coefficient / student test T	7.29539e-15	Enriched
Bokulich et al., 2022	HMDB	HMDB0002064	Carboximidic acids	N-acetylputrescine	CIN	determination coefficient / student test T	1.67994e-14	Enriched
Bokulich et al., 2022	HMDB	HMDB0000296	Not Available	Uridine	CIN	determination coefficient / student test T	2.23991e-14	Enriched
Bokulich et al., 2022	HMDB	NR	NR	Dihomo-linolenate (20:3n3 or n6)	CIN	determination coefficient / student test T	4.42445e-14	Enriched
Bokulich et al., 2022	HMDB	HMDB0000772	Fatty acids and conjugates	10-nonadecenoate (19:1n9)	CIN	determination coefficient / student test T	7.55893e-14	Enriched
Bokulich et al., 2022	HMDB	HMDB0005193	Steroid esters	Eicosenoate (20:1)	CIN	determination coefficient / student test T	9.99701e-14	Enriched
Bokulich et al., 2022	HMDB	HMDB0001257	Amines	Spermidine	CIN	determination coefficient / student test T	1.30023e-13	Enriched
Bokulich et al., 2022	HMDB	HMDB0003357	Amino acids, peptides, and analogues	N-alpha-acetylornithine	CIN	determination coefficient / student test T	1.74858e-13	Enriched
Bokulich et al., 2022	HMDB	HMDB0010386	Glycerophosphocholines	1-linoleoyl-GPC (18:2)	CIN	determination coefficient / student test T	1.76379e-13	Enriched
Bokulich et al., 2022	HMDB	HMDB0031057	Fatty acids and conjugates	2-hydroxypalmitate	CIN	determination coefficient / student test T	4.38637e-12	Enriched
Bokulich et al., 2022	HMDB	HMDB0242119	Medium-chain hydroxy acids and derivatives	Mannonate	CIN	determination coefficient / student test T	4.42188e-12	Enriched
Bokulich et al., 2022	HMDB	HMDB0002322	Amines	Cadaverine	CIN	determination coefficient / student test T	6.38003e-12	Enriched
Bokulich et al., 2022	HMDB	NR	NR	Linoleate (18:2n6)	CIN	determination coefficient / student test T	7.5898e-12	Enriched
Bokulich et al., 2022	HMDB	HMDB0240343	Amino acids, peptides, and analogues	N-acetylmethionine sulfoxide	CIN	determination coefficient / student test T	1.01942e-11	Enriched
Bokulich et al., 2022	HMDB	HMDB0000070	Amino acids, peptides, and analogues	Pipecolate	CIN	determination coefficient / student test T	2.17436e-11	Enriched
Bokulich et al., 2022	HMDB	HMDB0000898	Amines	1-methylhistamine	CIN	determination coefficient / student test T	2.38235e-11	Enriched
Bokulich et al., 2022	HMDB	HMDB0000306	Phenethylamines	Tyramine	CIN	determination coefficient / student test T	2.39338e-11	Enriched
Bokulich et al., 2022	HMDB	HMDB0000207	Fatty acids and conjugates	Oleate/vaccenate (18:1)	CIN	determination coefficient / student test T	2.62724e-11	Enriched
Bokulich et al., 2022	HMDB	HMDB0010384	Glycerophosphocholines	1-stearoyl-GPC (18:0)	CIN	determination coefficient / student test T	6.44326e-11	Enriched
Bokulich et al., 2022	HMDB	HMDB0002038	Amino acids, peptides, and analogues	N6-methyllysine	CIN	determination coefficient / student test T	7.42353e-11	Enriched
Bokulich et al., 2022	HMDB	HMDB0240296	Indolyl carboxylic acids and derivatives	C-glycosyltryptophan	CIN	determination coefficient / student test T	3.78849e-10	Enriched
Bokulich et al., 2022	HMDB	HMDB0000630	Pyrimidines and pyrimidine derivatives	Cytosine	CIN	determination coefficient / student test T	9.49436e-10	Enriched
Bokulich et al., 2022	HMDB	HMDB0001256	Amines	Spermine	CIN	determination coefficient / student test T	1.31452e-09	Enriched
Bokulich et al., 2022	HMDB	HMDB0001388	Lineolic acids and derivatives	Linolenate [alpha or gamma; (18:3n3 or 6)]	CIN	determination coefficient / student test T	1.59437e-09	Enriched
Bokulich et al., 2022	HMDB	HMDB0000442	Beta hydroxy acids and derivatives	3-hydroxybutyrate	CIN	determination coefficient / student test T	2.32701e-09	Enriched
Bokulich et al., 2022	HMDB	HMDB0001032	Sulfated steroids	Dehydroepiandrosterone sulfate	CIN	determination coefficient / student test T	8.86956e-09	Enriched
Bokulich et al., 2022	HMDB	HMDB0001276	Carboximidic acids	N('1)-acetylspermidine	CIN	determination coefficient / student test T	1.79537e-08	Enriched
Bokulich et al., 2022	HMDB	HMDB0002271	Imidazoles	Imidazole propionate	CIN	determination coefficient / student test T	2.11158e-08	Enriched
Bokulich et al., 2022	HMDB	HMDB0002172	Carboximidic acids	N1,N12-diacetylspermine	CIN	determination coefficient / student test T	2.57164e-08	Enriched
Bokulich et al., 2022	HMDB	HMDB0000131	Carbohydrates and carbohydrate conjugates	Glycerol	CIN	determination coefficient / student test T	2.69197e-08	Enriched
Bokulich et al., 2022	HMDB	HMDB0000870	Amines	Histamine	CIN	determination coefficient / student test T	2.81932e-08	Enriched
Bokulich et al., 2022	HMDB	NR	NR	tryptophan betaine	CIN	determination coefficient / student test T	6.94381e-08	Enriched
Bokulich et al., 2022	HMDB	HMDB0003337	Amino acids, peptides, and analogues	glutathione, oxidized (GSSG)	CIN	determination coefficient / student test T	7.54778e-08	Enriched
Bokulich et al., 2022	HMDB	HMDB0001173	5'-deoxy-5'-thionucleosides	5-methylthioadenosine (MTA)	CIN	determination coefficient / student test T	9.80855e-08	Enriched
Bokulich et al., 2022	HMDB	HMDB0061112	Fatty acids and conjugates	3-carboxy-4-methyl-5-propyl-2-furanpropanoate (CMPF)	CIN	determination coefficient / student test T	1.51353e-07	Enriched
Bokulich et al., 2022	HMDB	HMDB0001414	Amines	putrescine	CIN	determination coefficient / student test T	3.19947e-07	Enriched
Bokulich et al., 2022	HMDB	HMDB0012254	Carbohydrates and carbohydrate conjugates	maltopentaose	CIN	determination coefficient / student test T	1.26826e-06	depleted
Bokulich et al., 2022	HMDB	HMDB0000205	Phenylpyruvic acid derivatives	Phenylpyruvate	CIN	determination coefficient / student test T	1.12566e-05	Enriched
Bokulich et al., 2022	HMDB	HMDB0000175	Purine ribonucleotides	Inosine 5'-monophosphate (IMP)	CIN	determination coefficient / student test T	1.52631e-05	Enriched
Bokulich et al., 2022	HMDB	HMDB0000671	Indolyl carboxylic acids and derivatives	Indolelactate	CIN	determination coefficient / student test T	2.7518e-05	Enriched
Bokulich et al., 2022	HMDB	HMDB0302214	Benzoic acids and derivatives	Salicylate	CIN	determination coefficient / student test T	5.09743e-05	Enriched
Bokulich et al., 2022	HMDB	HMDB0000070	Amino acids, peptides, and analogues	pyroglutamine	CIN	determination coefficient / student test T	0.000128388	Enriched
Bokulich et al., 2022	HMDB	HMDB0000303	Tryptamines and derivatives	Tryptamine	CIN	determination coefficient / student test T	0.000140179	Enriched
Bokulich et al., 2022	HMDB	HMDB0041947	Carboxylic acid derivatives	Diacetylspermidine	CIN	determination coefficient / student test T	0.000456637	Enriched
Bokulich et al., 2022	HMDB	HMDB0094713	Amino acids, peptides, and analogues	N-acetyl-isoputreanine	CIN	determination coefficient / student test T	0.000470062	Enriched
Bokulich et al., 2022	HMDB	HMDB0003681	Amino acids, peptides, and analogues	4-acetamidobutanoate	CIN	determination coefficient / student test T	0.0138562	Enriched
Bokulich et al., 2022	HMDB	HMDB0000840	Benzoic acids and derivatives	2-hydroxyhippurate	CIN	determination coefficient / student test T	0.024282	Enriched
Bokulich et al., 2022	HMDB	HMDB0000714	Benzoic acids and derivatives	Hippurate	CIN	determination coefficient / student test T	0.024304	Enriched
Bokulich et al., 2022	HMDB	HMDB0006116	Benzoic acids and derivatives	3-hydroxyhippurate	CIN	determination coefficient / student test T	0.0337764	Enriched
Bokulich et al., 2022	HMDB	HMDB0062411	Retinoids	Retinoic Acid Epoxy Sulfate	CIN	not reported	not reported	not reported
Bokulich et al., 2022	HMDB	NR	NR	Saturated fatty acids	CIN	not reported	not reported	not reported
Bokulich et al., 2022	KEGG	NR	NR	Soluble CD40 ligand	CIN	not reported	not reported	not reported
Bokulich et al., 2022	HMDB	HMDB0002122	Eicosanoids	Prostaglandin F3α	CIN	not reported	not reported	not reported
Bokulich et al., 2022	HMDB	HMDB0028795	Amino acids, peptides, and analogues	Glutaminylglutamine	CIN	not reported	not reported	not reported
Bokulich et al., 2022	HMDB	HMDB0062339	Amino acids, peptides, and analogues	N-palmitoyl phenylalanine	CIN	not reported	not reported	not reported
Bokulich et al., 2022	HMDB	HMDB0032850	Fatty alcohols	Muricadienin	CIN	not reported	not reported	not reported
Bokulich et al., 2022	HMDB	HMDB0015143	Organosulfonic acids and derivatives	Busulfan	CIN	not reported	not reported	not reported
Bokulich et al., 2022	HMDB	HMDB0060067	Carbohydrates and carbohydrate conjugates	CMP-2-aminoethylphosphate	CIN	not reported	not reported	not reported
Motevaseli et al., 2013	KEGG	K02187	Apoptosis	Caspase-3	CC	Teste de Mann–Whitney	< 0.01	depleted
Motevaseli et al., 2013	KEGG	K00016	Pyruvate metabolism	LDH (atividade funcional)	CC	Mann–Whitney test	<0.05	depleted
Shi et al., 2024	HMDB	HMDB0003125	Not Available	Hydrogen peroxide	CIN	logistic regressioin	0.031	depleted
Shi et al., 2024	KEGG	NR	NR	Leukocyte esterase	CIN	chi-square	0.022	enriched
Wang et al., 2017	HMDB	HMDB0003125	Not Available	Hydrogen peroxide	CC	chi-square	<0.05	Enriched
Wang et al., 2017	KEGG	K23550	Glucuronate	Sialidase	HPV+	chi-square	<0.05	Enriched
Wang et al., 2017	KEGG	NR	NR	Leukocyte esterase	CIN	chi-square	<0.05	Enriched
Wang et al., 2017	KEGG	K01195	Glycosaminoglycan degradation	Beta-glucuronidase	CIN	chi-square	<0.05	Enriched
Wang et al., 2017	KEGG	K01188	Starch and sucrose metabolism	Beta-glucosidase	CC	chi-square	<0.05	Enriched
Liu et al., 2024	HMDB	HMDB0003125	Not Available	Hydrogen peroxide	HPV+	chi-square	<0,05	depleted
Liu et al., 2024	KEGG	K01195	Glycosaminoglycan degradation	Beta-glucuronidase	HPV+	chi-square	<0,05	Enriched
Liu et al., 2024	KEGG	NR	NR	Leukocyte esterase	HPV+	chi-square	<0,05	Enriched
Shen et al., 2025	HMDB	HMDB0006236	Phenylacetaldehydes	Phenylacetaldehyde	CIN	ANOVA	< 0.05	Enriched
Shen et al., 2025	HMDB	HMDB0000254	Dicarboxylic acids and derivatives	Succinate	CIN	ANOVA	< 0.05	depleted
Shen et al., 2025	HMDB	NR	NR	2,3-Dihydroxypyridine	CIN	ANOVA	< 0.05	Enriched
Shen et al., 2025	HMDB	HMDB0000755	Not Available	DL-p-Hydroxyphenyllactic acid	CIN	ANOVA	< 0.05	Enriched
Shen et al., 2025	HMDB	HMDB0246042	Carbohydrates and carbohydrate conjugates	Gluconic acid lactone	CIN	ANOVA	< 0.05	Enriched
Shen et al., 2025	HMDB	HMDB0000132	Purines and purine derivatives	Guanine	CIN	ANOVA	< 0.05	Enriched
Shen et al., 2025	HMDB	HMDB0001401	Carbohydrates and carbohydrate conjugates	Glucose-6-phosphate	CIN	ANOVA	< 0.05	Enriched
Shen et al., 2025	HMDB	HMDB0002649	Carbohydrates and carbohydrate conjugates	Erythrose	CIN	ANOVA	< 0.05	Enriched
Shen et al., 2025	HMDB	HMDB0094692	Amino acids, peptides, and analogues	N-methylalanine	CIN	ANOVA	< 0.05	Enriched
Shen et al., 2025	HMDB	HMDB0000258	Carbohydrates and carbohydrate conjugate	Sucrose	CIN	ANOVA	< 0.05	depleted
Shen et al., 2025	HMDB	HMDB0030396	Indolyl carboxylic acids and derivatives	Tryptophan	CIN	ANOVA	< 0.05	depleted
Shen et al., 2025	HMDB	HMDB0000641	Amino acids, peptides, and analogues	Glutamine	CIN	ANOVA	< 0.05	depleted
Shen et al., 2025	HMDB	HMDB0003219	Carbohydrates and carbohydrate conjugates	Sedoheptulose	CIN	ANOVA	< 0.05	depleted
Shen et al., 2025	HMDB	HMDB0011185	Amino acids, peptides, and analogues	O-phosphothreonine	CIN	ANOVA	< 0.05	depleted
Shen et al., 2025	HMDB	HMDB0000112	Amino acids, peptides, and analogues	Gamma-aminobutyric acid	CIN	ANOVA	< 0.05	depleted
Shen et al., 2025	HMDB	HMDB0000112	Amino acids, peptides, and analogues	Alpha-aminoadipic acid	CIN	ANOVA	< 0.05	depleted
Shen et al., 2025	HMDB	HMDB0000510	Amines	Spermidine	CIN	ANOVA	< 0.05	depleted
Shen et al., 2025	HMDB	HMDB0011730	Carbohydrates and carbohydrate conjugates	Melezitose	CIN	ANOVA	< 0.05	depleted
Shen et al., 2025	HMDB	HMDB0062660	Amino acids, peptides, and analogues	N-methylglutamic acid	CIN	ANOVA	< 0.05	depleted
Shen et al., 2025	HMDB	HMDB0000158	Amino acids, peptides, and analogues	Tyrosine minor	CIN	ANOVA	< 0.05	depleted
Shen et al., 2025	HMDB	HMDB0000349	Gamma butyrolactones	Erythronic acid lactone	CIN	ANOVA	< 0.05	depleted
Shen et al., 2025	HMDB	HMDB0011753	Amino acids, peptides, and analogues	Iminodiacetic acid	CIN	ANOVA	< 0.05	depleted
Shen et al., 2025	HMDB	HMDB0013674	Benzenetriols and derivatives	Pyrogallol	CIN	ANOVA	< 0.05	depleted
Feng et al., 2023	KEGG	K23550	Glucuronate	Sialidase	HPV+	qui-quadrado	0.037	Enriched
Lu et al., 2021	HMDB	HMDB0003125	Not Available	Hydrogen peroxide	CIN	chi-square	0.001	depleted
Lu et al., 2021	KEGG	K01195	Glycosaminoglycan degradation	Beta-glucuronidase	CIN	chi-square	0.006	Enriched
Lu et al., 2021	KEGG	K01205	Glycan biosynthesis and metabolism	N-acetylglucosaminidase	CIN	chi-square	0.007	Enriched
Tao et al., 2023	HMDB	HMDB0003125	Not Available	Hydrogen peroxide	HPV+	McNemar	p<0.001	depleted
Tao et al., 2023	KEGG	NR	NR	Leukocyte esterase	CIN	McNemar	not significant	Enriched
Tao et al., 2023	KEGG	K23550	Glucuronate	Sialidase	CIN	McNemar	p<0.001	Enriched
Qulu et al., 2023	KEGG	K01396	Pathways in cancer	MMP-10	CIN	Linear Mixed Regression Analysis	0.022	enriched
Wang et al., 2018	KEGG	K02206	Cell cycle	CDK2	CIN	Teste t de Student	<0,05	depleted
Wang et al., 2018	KEGG	K06628	Cell cycle	Cyclin A	CIN	Teste t de Student	<0,05	depleted
Wang et al., 2018	KEGG	K06623	Cell cycle	p21	CIN	Teste t de Student	<0,05	enriched
Venancio et al., 2019	KEGG	NR	NR	IDO (indoleamina 2,3-dioxigenase)	CIN	chi-scare and Odds ratio	0.0002	Enriched
Dai et al., 2025	HMDB	HMDB0000684	Carbonyl compounds	Kynurenine	CIN	Wilcoxon	<0,05	enriched
Dai et al., 2025	HMDB	HMDB0254039	Amino acids, peptides, and analogues	1.Acetyl.3.piperidinamine	CIN	Wilcoxon	<0,05	Depleted
Dai et al., 2025	HMDB	HMDB0012504	Eicosanoids	10,11.dihydro.leukotriene B4	CIN	Wilcoxon	<0,05	depleted
Dai et al., 2025	HMDB	HMDB0031246	Carboxylic acid derivatives	2.Methylpropyl acetate	CIN	Wilcoxon	<0,05	Enriched
Dai et al., 2025	HMDB	HMDB0001161	Fatty acids and conjugates	3.Dehydroxycarnitine	CIN	Wilcoxon	<0,05	Depleted
Dai et al., 2025	HMDB	HMDB0013337	Fatty acid esters	3.Hydroxyhexadecanoylcarnitine	CIN	Wilcoxon	<0,05	Enriched
Dai et al., 2025	HMDB	HMDB0010727	Medium-chain keto acids and derivatives	3.Oxododecanoic acid	CIN	Wilcoxon	<0,05	Depleted
Dai et al., 2025	HMDB	HMDB0249961	Phosphate esters	4.Aminophenol	CIN	Wilcoxon	<0,05	Depleted
Dai et al., 2025	HMDB	HMDB0062517	Fatty acid esters	Acylcarnitine 15:0	CIN	Wilcoxon	<0,05	depleted
Dai et al., 2025	HMDB	HMDB0028718	Amino acids, peptides, and analogues	Arg.Ser	CIN	Wilcoxon	<0,05	Depleted
Dai et al., 2025	HMDB	HMDB0000511	Fatty acids and conjugates	Capric acid	CIN	Wilcoxon	<0,05	Enriched
Dai et al., 2025	HMDB	HMDB0000567	Cinnamic acids	Cinnamic acid	CIN	Wilcoxon	<0,05	Depleted
Dai et al., 2025	HMDB	HMDB0006331	Fatty acids and conjugates	cis,cis.Muconic acid	CIN	Wilcoxon	<0,05	Enriched
Dai et al., 2025	HMDB	HMDB0000269	Amines	D.erythro.Sphinganine	CIN	Wilcoxon	<0,05	Depleted
Dai et al., 2025	HMDB	HMDB0001920	Not Available	Dextromethorphan	CIN	Wilcoxon	<0,05	Depleted
Dai et al., 2025	HMDB	HMDB0303993	Not Available	DL.3.(4.Hydroxyphenyl)lactic acid	CIN	Wilcoxon	<0,05	Enriched
Dai et al., 2025	HMDB	HMDB0000734	Indoles	DL.Indole.3.lactic acid	CIN	Wilcoxon	<0,05	Enriched
Dai et al., 2025	HMDB	HMDB0000214	Amino acids, peptides, and analogues	DL.Ornithine	CIN	Wilcoxon	<0,05	Depleted
Dai et al., 2025	HMDB	HMDB0059915	Benzenesulfonic acids and derivatives	Dodecylbenzenesulfonic acid	CIN	Wilcoxon	<0,05	Enriched
Dai et al., 2025	HMDB	HMDB0000157	Purines and purine derivatives	Hypoxanthine	CIN	Wilcoxon	<0,05	Depleted
Dai et al., 2025	HMDB	HMDB0000195	Not Available	Inosine	CIN	Wilcoxon	<0,05	Depleted
Dai et al., 2025	HMDB	HMDB0000641	Amino acids, peptides, and analogues	L.Glutamine	CIN	Wilcoxon	<0,05	enriched
Dai et al., 2025	HMDB	HMDB0000190	Alpha hydroxy acids and derivatives	Lactic acid	CIN	Wilcoxon	<0,05	depleted
Dai et al., 2025	HMDB	HMDB0254039	Amino acids, peptides, and analogues	Leucyl.Leucine	CIN	Wilcoxon	<0,05	Depleted
Dai et al., 2025	HMDB	HMDB0304704	Sparteine, lupanine, and related alkaloids	Lupinine	CIN	Wilcoxon	<0,05	enriched
Dai et al., 2025	HMDB	HMDB0010386	Glycerophosphocholines	LysoPC 18:2	CIN	Wilcoxon	<0,05	Depleted
Dai et al., 2025	HMDB	HMDB0240597	Glycerophosphoinositols	LysoPS 18:2; LysoPS 18:2	CIN	Wilcoxon	<0,05	Enriched
Dai et al., 2025	HMDB	HMDB0011111	Carbonyl compounds	Malonic semialdehyde	CIN	Wilcoxon	<0,05	Depleted
Dai et al., 2025	HMDB	HMDB0032549	Benzenesulfonic acids and derivatives	N.Undecylbenzenesulfonic acid	CIN	Wilcoxon	<0,05	Enriched
Dai et al., 2025	HMDB	HMDB0000791	Fatty acid esters	Octanoylcarnitine	CIN	Wilcoxon	<0,05	enriched
Dai et al., 2025	HMDB	HMDB0000207	Fatty acids and conjugates	Oleic Acid	CIN	Wilcoxon	<0,05	enriched
Dai et al., 2025	HMDB	HMDB0040619	Sesquiterpenoids	Piperoic acid	CIN	Wilcoxon	<0,05	Depleted
Dai et al., 2025	HMDB	HMDB0341302	Amino acids, peptides, and analogues	Pro.Pro	CIN	Wilcoxon	<0,05	Depleted
Dai et al., 2025	HMDB	HMDB0033951	Amino acids, peptides, and analogues	Racemoramide	CIN	Wilcoxon	<0,05	Enriched
Dai et al., 2025	HMDB	HMDB0001185	5'-deoxy-5'-thionucleosides	S.Adenosyl.L.methionine	CIN	Wilcoxon	<0,05	Depleted
Dai et al., 2025	HMDB	HMDB0034291	Not Available	Sampangine	CIN	Wilcoxon	<0,05	Depleted
Dai et al., 2025	HMDB	HMDB0012149	Short-chain keto acids and derivatives	Succinate	CIN	Wilcoxon	<0,05	enriched
Dai et al., 2025	HMDB	HMDB0258979	Amino acids, peptides, and analogues	Thiazolidine.2.carboxylic acid	CIN	Wilcoxon	<0,05	Depleted
Zhao et al., 2025	HMDB	HMDB0010715	Phenylacetamides	2-Phenylacetaminde	HPV+	Mann–Whitney U	<0.05	enriched
Zhao et al., 2025	HMDB	NR	NR	4-Hydroxy-N,N-diethyltryptamine	HPV+	Mann–Whitney U	<0.05	enriched
Zhao et al., 2025	HMDB	NR	NR	4‑Hydroxyphenyl Maraviroc	HPV+	Mann–Whitney U	<0.05	enriched
Zhao et al., 2025	HMDB	NR	NR	7,7‑Dimethylicosa‑5,8‑dienoic acid	HPV+	Mann–Whitney U	<0.05	enriched
Zhao et al., 2025	HMDB	NR	NR	9,10‑Dihydro‑9,10‑dihydroxyphenanthrene	HPV+	Mann–Whitney U	<0.05	enriched
Zhao et al., 2025	HMDB	HMDB0000990	Carbonyl compounds	Acetaldehyde	HPV+	Mann–Whitney U	<0.05	enriched
Zhao et al., 2025	HMDB	HMDB0028696	Amino acids, peptides, and analogues	Ala-Ser	HPV+	Mann–Whitney U	<0.05	enriched
Zhao et al., 2025	HMDB	HMDB0013209	Amino acids, peptides, and analogues	Ala-Trp	HPV+	Mann–Whitney U	<0.05	enriched
Zhao et al., 2025	HMDB	HMDB0000191	Amino acids, peptides, and analogue	Aspartate	HPV+	Mann–Whitney U	<0.05	enriched
Zhao et al., 2025	HMDB	HMDB0000062	Quaternary ammonium salts	Carnitine	CIN	Mann–Whitney U	<0.05	enriched
Zhao et al., 2025	HMDB	HMDB0002394	Cholestane steroids	Cholesta‑4,6‑dien‑3-one	HPV+	Mann–Whitney U	<0.05	enriched
Zhao et al., 2025	HMDB	NR	NR	Climbazol	HPV+	Mann–Whitney U	<0.05	enriched
Zhao et al., 2025	HMDB	HMDB0059915	Benzenesulfonic acids and derivatives	Dodecylbenzenesulfonic acid	CIN	Mann–Whitney U	<0.05	enriched
Zhao et al., 2025	HMDB	HMDB0004483	Steroidal glycosides	Estrone Glucuronide	HPV+	Mann–Whitney U	<0.05	enriched
Zhao et al., 2025	HMDB	HMDB0029968	Carbohydrates and carbohydrate conjugates	Ethyl β‑D‑glucuronide	HPV+	Mann–Whitney U	<0.05	enriched
Zhao et al., 2025	HMDB	HMDB0028815	Hybrid peptides	Gln-Asp	HPV+	Mann–Whitney U	<0.05	enriched
Zhao et al., 2025	HMDB	HMDB0028927	Amino acids, peptides, and analogues	Gln-lle	HPV+	Mann–Whitney U	<0.05	enriched
Zhao et al., 2025	HMDB	HMDB0000086	Glycerophosphocholines	Glycerophosphocholine	CC	Mann–Whitney U	<0.05	enriched
Zhao et al., 2025	HMDB	HMDB0000721	Amino acids, peptides, and analogues	Gly-Pro	HPV+	Mann–Whitney U	<0.05	enriched
Zhao et al., 2025	HMDB	HMDB0000714	Benzoic acids and derivatives	Hippuric acid	HPV+	Mann–Whitney U	<0.05	enriched
Zhao et al., 2025	HMDB	HMDB0028868	Amino acids, peptides, and analogues	Hydroxyprolyl-Lysine	HPV+	Mann–Whitney U	<0.05	enriched
Zhao et al., 2025	HMDB	HMDB0036635	Diterpenoids	Hydroxytanshinone	HPV+	Mann–Whitney U	<0.05	enriched
Zhao et al., 2025	HMDB	HMDB0000190	Alpha hydroxy acids and derivatives	Lactic acid	HPV+	Mann–Whitney U	<0.05	enriched
Zhao et al., 2025	HMDB	HMDB0028923	Amino acids, peptides, and analogues	Leu-Arg	HPV+	Mann–Whitney U	<0.05	enriched
Zhao et al., 2025	HMDB	HMDB0028938	Amino acids, peptides, and analogues	Leu-Ser	HPV+	Mann–Whitney U	<0.05	enriched
Zhao et al., 2025	HMDB	HMDB0028962	Amino acids, peptides, and analogues	Lys-Trp	HPV+	Mann–Whitney U	<0.05	enriched
Zhao et al., 2025	HMDB	HMDB0028959	Amino acids, peptides, and analogues	Lysyl-Proline	HPV+	Mann–Whitney U	<0.05	enriched
Zhao et al., 2025	HMDB	HMDB0028966	Carboxylic acids and derivatives	methionyl-alanine	HPV+	Mann–Whitney U	<0.05	enriched
Zhao et al., 2025	HMDB	HMDB0062177	Amino acids, peptides, and analogues	N-lactoyl-Tyrosine	HPV+	Mann–Whitney U	<0.05	enriched
Zhao et al., 2025	HMDB	HMDB0000205	Phenylpyruvic acid derivatives	Phenylpyruvic acid	HPV+	Mann–Whitney U	<0.05	enriched
Zhao et al., 2025	HMDB	HMDB0011177	Amino acids, peptides, and analogues	Phe-Pro	HPV+	Mann–Whitney U	<0.05	enriched
Zhao et al., 2025	HMDB	HMDB0007879	Glycerophosphocholines	Phosphatidylcholine (PC 34:1)	CC	Mann–Whitney U	<0.05	enriched
Zhao et al., 2025	HMDB	HMDB0001414	Amines	Putrescine	CIN	Mann–Whitney U	<0.05	enriched
Zhao et al., 2025	HMDB	HMDB0094651	Amino acids, peptides, and analogues	Pyroglutamylvaline	HPV+	Mann–Whitney U	<0.05	enriched
Zhao et al., 2025	HMDB	HMDB0029037	Amino acids, peptides, and analogues	Ser-Glin	HPV+	Mann–Whitney U	<0.05	enriched
Zhao et al., 2025	HMDB	HMDB0029038	Amino acids, peptides, and analogues	Ser-Glu	HPV+	Mann–Whitney U	<0.05	depleted
Zhao et al., 2025	HMDB	HMDB0029042	Amino acids, peptides, and analogues	Ser-lle	HPV+	Mann–Whitney U	<0.05	enriched
Zhao et al., 2025	HMDB	HMDB0010169	Phosphosphingolipids	Sphingomyelin (SM 34:1)	CIN	Mann–Whitney U	<0.05	enriched
Zhao et al., 2025	HMDB	HMDB0029006	Carboxylic acids and derivatives	Trp-Phe	HPV+	Mann–Whitney U	<0.05	enriched
Zhao et al., 2025	HMDB	NR	NR	Tyr-Thr	HPV+	Mann–Whitney U	<0.05	enriched
Zhao et al., 2025	HMDB	HMDB0029118	Amino acids, peptides, and analogues	Tyr-Val	HPV+	Mann–Whitney U	<0.05	enriched
Zhao et al., 2025	HMDB	HMDB002912	Amino acids, peptides, and analogues	Val-Arg	HPV+	Mann–Whitney U	<0.05	enriched
Zhao et al., 2025	HMDB	HMDB0029123	Amino acids, peptides, and analogues	Val-Asp	HPV+	Mann–Whitney U	<0.05	enriched
Zhao et al., 2025	HMDB	HMDB0029135	Amino acids, peptides, and analogues	Val-Pro	HPV+	Mann–Whitney U	<0.05	enriched
Note: HMDB - Human Metabolome Database, NR - not reported, KEGG - Kyoto Encyclopedia of Genes and Genomes, NILM - Negative for Intraepithelial Lesion or Malignancy, CIN - Cervical Intraepithelial Neoplasia, CC - cervical cancer

## Sheet: 7. Metab_micro_HPV_lesion
Table S7. Correlations Between Metabolites, Vaginal Microorganisms, HPV Status, and Cervical Intraepithelial Neoplasia
Autor	Database	Code	Pathways/Chemical taxonomy	Metabolite	Standardized_Microorganism	Statistical_Test	Correlation_Value	Correlation_Sign	HPV/Lesion
Borgogna et al., 2020	HMDB	HMDB0012254	Carbohydrates and carbohydrate conjugates	Maltopentaose	Lactobacillus crispatus	Spearman correlation	0.7	positive	HPV+
Borgogna et al., 2020	HMDB	HMDB0012254	Carbohydrates and carbohydrate conjugates	Maltopentaose	Lactobacillus jensenii	Spearman correlation	0.8	positive	HPV+
Borgogna et al., 2020	HMDB	HMDB0012254	Carbohydrates and carbohydrate conjugates	Maltopentaose	Lactobacillus. vaginalis	Spearman correlation	0.5	positive	HPV+
Borgogna et al., 2020	HMDB	HMDB0012254	Carbohydrates and carbohydrate conjugates	Maltopentaose	Eggerthella	Spearman correlation	-0.6	negative	HPV+
Borgogna et al., 2020	HMDB	HMDB0012254	Carbohydrates and carbohydrate conjugates	Maltopentaose	Aerococcus christensenii	Spearman correlation	-0.7	negative	HPV+
Borgogna et al., 2020	HMDB	HMDB0012254	Carbohydrates and carbohydrate conjugates	Maltopentaose	Atopobium vaginae	Spearman correlation	-0.8	negative	HPV+
Borgogna et al., 2020	HMDB	HMDB0012254	Carbohydrates and carbohydrate conjugates	Maltopentaose	Peptoniphilus	Spearman correlation	-0.3	negative	HPV+
Borgogna et al., 2020	HMDB	HMDB0012254	Carbohydrates and carbohydrate conjugates	Maltopentaose	Dialister	Spearman correlation	-0.9	negative	HPV+
Borgogna et al., 2020	HMDB	HMDB0012254	Carbohydrates and carbohydrate conjugates	Maltopentaose	Gardnerella	Spearman correlation	-0.7	negative	HPV+
Borgogna et al., 2020	HMDB	HMDB0012254	Carbohydrates and carbohydrate conjugates	Maltopentaose	Gemella	Spearman correlation	-1	negative	HPV+
Borgogna et al., 2020	HMDB	HMDB0012254	Carbohydrates and carbohydrate conjugates	Maltopentaose	Atopobium	Spearman correlation	-0.9	negative	HPV+
Borgogna et al., 2020	HMDB	HMDB0011178	Dipeptide	Prolylglycine	Lactobacillus crispatus	Spearman correlation	0.8	positive	HPV+
Borgogna et al., 2020	HMDB	HMDB0011178	Dipeptide	Prolylglycine	Lactobacillus jensenii	Spearman correlation	0.7	positive	HPV+
Borgogna et al., 2020	HMDB	HMDB0011178	Dipeptide	Prolylglycine	Lactobacillus. vaginalis	Spearman correlation	-0.6	negative	HPV+
Borgogna et al., 2020	HMDB	HMDB0011178	Dipeptide	Prolylglycine	Eggerthella	Spearman correlation	-0.3	negative	HPV+
Borgogna et al., 2020	HMDB	HMDB0011178	Dipeptide	Prolylglycine	Aerococcus christensenii	Spearman correlation	-0.5	negative	HPV+
Borgogna et al., 2020	HMDB	HMDB0011178	Dipeptide	Prolylglycine	Atopobium vaginae	Spearman correlation	-0.4	negative	HPV+
Borgogna et al., 2020	HMDB	HMDB0011178	Dipeptide	Prolylglycine	Peptoniphilus	Spearman correlation	-0.2	negative	HPV+
Borgogna et al., 2020	HMDB	HMDB0011178	Dipeptide	Prolylglycine	Dialister	Spearman correlation	-0.6	negative	HPV+
Borgogna et al., 2020	HMDB	HMDB0011178	Dipeptide	Prolylglycine	Bifidobacteriaceae	Spearman correlation	-0.7	negative	HPV+
Borgogna et al., 2020	HMDB	HMDB0011178	Dipeptide	Prolylglycine	Gardnerella	Spearman correlation	-0.8	negative	HPV+
Borgogna et al., 2020	HMDB	HMDB0011178	Dipeptide	Prolylglycine	Gemella	Spearman correlation	-0.9	negative	HPV+
Borgogna et al., 2020	HMDB	HMDB0011178	Dipeptide	Prolylglycine	Atopobium	Spearman correlation	-0.7	negative	HPV+
Borgogna et al., 2020	HMDB	HMDB0000125	Amino acids, peptides, and analogues	Glutathione, Reduced	Lactobacillus crispatus	Spearman correlation	0.6	positive	HPV+
Borgogna et al., 2020	HMDB	HMDB0000125	Amino acids, peptides, and analogues	Glutathione, Reduced	Lactobacillus jensenii	Spearman correlation	0.7	positive	HPV+
Borgogna et al., 2020	HMDB	HMDB0000125	Amino acids, peptides, and analogues	Glutathione, Reduced	Lactobacillus. vaginalis	Spearman correlation	0.3	positive	HPV+
Borgogna et al., 2020	HMDB	HMDB0000125	Amino acids, peptides, and analogues	Glutathione, Reduced	Eggerthella	Spearman correlation	-0.6	negative	HPV+
Borgogna et al., 2020	HMDB	HMDB0000125	Amino acids, peptides, and analogues	Glutathione, Reduced	Aerococcus christensenii	Spearman correlation	-1	negative	HPV+
Borgogna et al., 2020	HMDB	HMDB0000125	Amino acids, peptides, and analogues	Glutathione, Reduced	Atopobium vaginae	Spearman correlation	-0.3	negative	HPV+
Borgogna et al., 2020	HMDB	HMDB0000125	Amino acids, peptides, and analogues	Glutathione, Reduced	Peptoniphilus	Spearman correlation	-0.4	negative	HPV+
Borgogna et al., 2020	HMDB	HMDB0000125	Amino acids, peptides, and analogues	Glutathione, Reduced	Dialister	Spearman correlation	-0.8	negative	HPV+
Borgogna et al., 2020	HMDB	HMDB0000125	Amino acids, peptides, and analogues	Glutathione, Reduced	Gardnerella	Spearman correlation	-1	negative	HPV+
Borgogna et al., 2020	HMDB	HMDB0000125	Amino acids, peptides, and analogues	Glutathione, Reduced	Gemella	Spearman correlation	-1	negative	HPV+
Borgogna et al., 2020	HMDB	HMDB0000125	Amino acids, peptides, and analogues	Glutathione, Reduced	Atopobium	Spearman correlation	-0.7	negative	HPV+
Borgogna et al., 2020	HMDB	HMDB0061715	Amino acids, peptides, and analogues	Glutamate, Gamma-methyl Ester	Lactobacillus crispatus	Spearman correlation	0.6	positive	HPV+
Borgogna et al., 2020	HMDB	HMDB0061715	Amino acids, peptides, and analogues	Glutamate, Gamma-methyl Ester	Lactobacillus jensenii	Spearman correlation	0.4	positive	HPV+
Borgogna et al., 2020	HMDB	HMDB0061715	Amino acids, peptides, and analogues	Glutamate, Gamma-methyl Ester	Lactobacillus. vaginalis	Spearman correlation	0.6	positive	HPV+
Borgogna et al., 2020	HMDB	HMDB0061715	Amino acids, peptides, and analogues	Glutamate, Gamma-methyl Ester	Eggerthella	Spearman correlation	-0.4	negative	HPV+
Borgogna et al., 2020	HMDB	HMDB0061715	Amino acids, peptides, and analogues	Glutamate, Gamma-methyl Ester	Aerococcus christensenii	Spearman correlation	-0.6	negative	HPV+
Borgogna et al., 2020	HMDB	HMDB0061715	Amino acids, peptides, and analogues	Glutamate, Gamma-methyl Ester	Atopobium vaginae	Spearman correlation	-0.4	negative	HPV+
Borgogna et al., 2020	HMDB	HMDB0061715	Amino acids, peptides, and analogues	Glutamate, Gamma-methyl Ester	Peptoniphilus	Spearman correlation	-0.4	negative	HPV+
Borgogna et al., 2020	HMDB	HMDB0061715	Amino acids, peptides, and analogues	Glutamate, Gamma-methyl Ester	Dialister	Spearman correlation	-0.2	negative	HPV+
Borgogna et al., 2020	HMDB	HMDB0061715	Amino acids, peptides, and analogues	Glutamate, Gamma-methyl Ester	Gardnerella	Spearman correlation	-0.2	negative	HPV+
Borgogna et al., 2020	HMDB	HMDB0061715	Amino acids, peptides, and analogues	Glutamate, Gamma-methyl Ester	Gemella	Spearman correlation	-0.7	negative	HPV+
Borgogna et al., 2020	HMDB	HMDB0061715	Amino acids, peptides, and analogues	Glutamate, Gamma-methyl Ester	Atopobium	Spearman correlation	-0.6	negative	HPV+
Borgogna et al., 2020	HMDB	HMDB0005765	Amino acids, peptides, and analogues	Ophthalmate	Lactobacillus crispatus	Spearman correlation	0.7	positive	HPV+
Borgogna et al., 2020	HMDB	HMDB0005765	Amino acids, peptides, and analogues	Ophthalmate	Lactobacillus jensenii	Spearman correlation	0.7	positive	HPV+
Borgogna et al., 2020	HMDB	HMDB0005765	Amino acids, peptides, and analogues	Ophthalmate	Lactobacillus. vaginalis	Spearman correlation	0.2	positive	HPV+
Borgogna et al., 2020	HMDB	HMDB0005765	Amino acids, peptides, and analogues	Ophthalmate	Eggerthella	Spearman correlation	-0.4	negative	HPV+
Borgogna et al., 2020	HMDB	HMDB0005765	Amino acids, peptides, and analogues	Ophthalmate	Aerococcus christensenii	Spearman correlation	-0.8	negative	HPV+
Borgogna et al., 2020	HMDB	HMDB0005765	Amino acids, peptides, and analogues	Ophthalmate	Atopobium vaginae	Spearman correlation	-0.5	negative	HPV+
Borgogna et al., 2020	HMDB	HMDB0005765	Amino acids, peptides, and analogues	Ophthalmate	Peptoniphilus	Spearman correlation	-0.3	negative	HPV+
Borgogna et al., 2020	HMDB	HMDB0005765	Amino acids, peptides, and analogues	Ophthalmate	Dialister	Spearman correlation	-0.5	negative	HPV+
Borgogna et al., 2020	HMDB	HMDB0005765	Amino acids, peptides, and analogues	Ophthalmate	Gardnerella	Spearman correlation	-0.7	negative	HPV+
Borgogna et al., 2020	HMDB	HMDB0005765	Amino acids, peptides, and analogues	Ophthalmate	Gemella	Spearman correlation	-0.8	negative	HPV+
Borgogna et al., 2020	HMDB	HMDB0005765	Amino acids, peptides, and analogues	Ophthalmate	Atopobium	Spearman correlation	-0.7	negative	HPV+
Borgogna et al., 2020	HMDB	HMDB0003337	Amino acids, peptides, and analogues	Glutathione, Oxidized	Lactobacillus crispatus	Spearman correlation	0.7	positive	HPV+
Borgogna et al., 2020	HMDB	HMDB0003337	Amino acids, peptides, and analogues	Glutathione, Oxidized	Lactobacillus jensenii	Spearman correlation	0.4	positive	HPV+
Borgogna et al., 2020	HMDB	HMDB0003337	Amino acids, peptides, and analogues	Glutathione, Oxidized	Lactobacillus. vaginalis	Spearman correlation	0.6	positive	HPV+
Borgogna et al., 2020	HMDB	HMDB0003337	Amino acids, peptides, and analogues	Glutathione, Oxidized	Eggerthella	Spearman correlation	-0.9	negative	HPV+
Borgogna et al., 2020	HMDB	HMDB0003337	Amino acids, peptides, and analogues	Glutathione, Oxidized	Aerococcus christensenii	Spearman correlation	-0.8	negative	HPV+
Borgogna et al., 2020	HMDB	HMDB0003337	Amino acids, peptides, and analogues	Glutathione, Oxidized	Atopobium vaginae	Spearman correlation	-0.6	negative	HPV+
Borgogna et al., 2020	HMDB	HMDB0003337	Amino acids, peptides, and analogues	Glutathione, Oxidized	Peptoniphilus	Spearman correlation	-0.4	negative	HPV+
Borgogna et al., 2020	HMDB	HMDB0003337	Amino acids, peptides, and analogues	Glutathione, Oxidized	Dialister	Spearman correlation	-0.3	negative	HPV+
Borgogna et al., 2020	HMDB	HMDB0003337	Amino acids, peptides, and analogues	Glutathione, Oxidized	Gardnerella	Spearman correlation	-0.8	negative	HPV+
Borgogna et al., 2020	HMDB	HMDB0003337	Amino acids, peptides, and analogues	Glutathione, Oxidized	Gemella	Spearman correlation	-0.7	negative	HPV+
Borgogna et al., 2020	HMDB	HMDB0003337	Amino acids, peptides, and analogues	Glutathione, Oxidized	Atopobium	Spearman correlation	-0.5	negative	HPV+
Borgogna et al., 2020	HMDB	HMDB0000162	Amino acids, peptides, and analogues Proline Metabolism	Proline	Lactobacillus crispatus	Spearman correlation	0.8	positive	HPV+
Borgogna et al., 2020	HMDB	HMDB0000162	Amino acids, peptides, and analogues Proline Metabolism	Proline	Lactobacillus jensenii	Spearman correlation	0.5	positive	HPV+
Borgogna et al., 2020	HMDB	HMDB0000162	Amino acids, peptides, and analogues Proline Metabolism	Proline	Lactobacillus. vaginalis	Spearman correlation	0.2	positive	HPV+
Borgogna et al., 2020	HMDB	HMDB0000162	Amino acids, peptides, and analogues Proline Metabolism	Proline	Eggerthella	Spearman correlation	-0.3	negative	HPV+
Borgogna et al., 2020	HMDB	HMDB0000162	Amino acids, peptides, and analogues Proline Metabolism	Proline	Aerococcus christensenii	Spearman correlation	-0.3	negative	HPV+
Borgogna et al., 2020	HMDB	HMDB0000162	Amino acids, peptides, and analogues Proline Metabolism	Proline	Atopobium vaginae	Spearman correlation	-0.2	negative	HPV+
Borgogna et al., 2020	HMDB	HMDB0000162	Amino acids, peptides, and analogues Proline Metabolism	Proline	Peptoniphilus	Spearman correlation	-0.3	negative	HPV+
Borgogna et al., 2020	HMDB	HMDB0000162	Amino acids, peptides, and analogues Proline Metabolism	Proline	Dialister	Spearman correlation	-0.2	negative	HPV+
Borgogna et al., 2020	HMDB	HMDB0000162	Amino acids, peptides, and analogues Proline Metabolism	Proline	Gardnerella	Spearman correlation	-0.3	negative	HPV+
Borgogna et al., 2020	HMDB	HMDB0000162	Amino acids, peptides, and analogues Proline Metabolism	Proline	Gemella	Spearman correlation	-0.5	negative	HPV+
Borgogna et al., 2020	HMDB	HMDB0000162	Amino acids, peptides, and analogues Proline Metabolism	Proline	Atopobium	Spearman correlation	-0.3	negative	HPV+
Borgogna et al., 2020	HMDB	HMDB0000086	Glycerophosphocholines	Glycerophosphorylcholine	Lactobacillus crispatus	Spearman correlation	0.3	positive	HPV+
Borgogna et al., 2020	HMDB	HMDB0000086	Glycerophosphocholines	Glycerophosphorylcholine	Lactobacillus jensenii	Spearman correlation	0.6	positive	HPV+
Borgogna et al., 2020	HMDB	HMDB0000086	Glycerophosphocholines	Glycerophosphorylcholine	Lactobacillus. vaginalis	Spearman correlation	0.2	positive	HPV+
Borgogna et al., 2020	HMDB	HMDB0000086	Glycerophosphocholines	Glycerophosphorylcholine	Eggerthella	Spearman correlation	-0.5	negative	HPV+
Borgogna et al., 2020	HMDB	HMDB0000086	Glycerophosphocholines	Glycerophosphorylcholine	Aerococcus christensenii	Spearman correlation	-0.3	negative	HPV+
Borgogna et al., 2020	HMDB	HMDB0000086	Glycerophosphocholines	Glycerophosphorylcholine	Atopobium vaginae	Spearman correlation	-0.3	negative	HPV+
Borgogna et al., 2020	HMDB	HMDB0000086	Glycerophosphocholines	Glycerophosphorylcholine	Peptoniphilus	Spearman correlation	-0.7	negative	HPV+
Borgogna et al., 2020	HMDB	HMDB0000086	Glycerophosphocholines	Glycerophosphorylcholine	Dialister	Spearman correlation	-0.6	negative	HPV+
Borgogna et al., 2020	HMDB	HMDB0000086	Glycerophosphocholines	Glycerophosphorylcholine	Gardnerella	Spearman correlation	-0.2	negative	HPV+
Borgogna et al., 2020	HMDB	HMDB0000086	Glycerophosphocholines	Glycerophosphorylcholine	Gemella	Spearman correlation	-0.4	negative	HPV+
Borgogna et al., 2020	HMDB	HMDB0000086	Glycerophosphocholines	Glycerophosphorylcholine	Atopobium	Spearman correlation	-0.7	negative	HPV+
Borgogna et al., 2020	HMDB	HMDB0000840	Benzoic acids and derivatives	2-hydroxyhippurate	Lactobacillus crispatus	Spearman correlation	0.5	positive	HPV+
Borgogna et al., 2020	HMDB	HMDB0000840	Benzoic acids and derivatives	2-hydroxyhippurate	Lactobacillus jensenii	Spearman correlation	0.3	positive	HPV+
Borgogna et al., 2020	HMDB	HMDB0000840	Benzoic acids and derivatives	2-hydroxyhippurate	Lactobacillus. vaginalis	Spearman correlation	0.2	positive	HPV+
Borgogna et al., 2020	HMDB	HMDB0000840	Benzoic acids and derivatives	2-hydroxyhippurate	Eggerthella	Spearman correlation	-0.2	negative	HPV+
Borgogna et al., 2020	HMDB	HMDB0000840	Benzoic acids and derivatives	2-hydroxyhippurate	Aerococcus christensenii	Spearman correlation	-0.3	negative	HPV+
Borgogna et al., 2020	HMDB	HMDB0000840	Benzoic acids and derivatives	2-hydroxyhippurate	Atopobium vaginae	Spearman correlation	-0.2	negative	HPV+
Borgogna et al., 2020	HMDB	HMDB0000840	Benzoic acids and derivatives	2-hydroxyhippurate	Peptoniphilus	Spearman correlation	-0.2	negative	HPV+
Borgogna et al., 2020	HMDB	HMDB0000840	Benzoic acids and derivatives	2-hydroxyhippurate	Dialister	Spearman correlation	-0.2	negative	HPV+
Borgogna et al., 2020	HMDB	HMDB0000840	Benzoic acids and derivatives	2-hydroxyhippurate	Gardnerella	Spearman correlation	-0.3	negative	HPV+
Borgogna et al., 2020	HMDB	HMDB0000840	Benzoic acids and derivatives	2-hydroxyhippurate	Gemella	Spearman correlation	-0.3	negative	HPV+
Borgogna et al., 2020	HMDB	HMDB0000840	Benzoic acids and derivatives	2-hydroxyhippurate	Atopobium	Spearman correlation	-0.3	negative	HPV+
Borgogna et al., 2020	HMDB	HMDB0061717	Fatty acid esters	Succinylcarnitine	Lactobacillus crispatus	Spearman correlation	0.4	positive	HPV+
Borgogna et al., 2020	HMDB	HMDB0061717	Fatty acid esters	Succinylcarnitine	Lactobacillus jensenii	Spearman correlation	0.2	positive	HPV+
Borgogna et al., 2020	HMDB	HMDB0061717	Fatty acid esters	Succinylcarnitine	Lactobacillus. vaginalis	Spearman correlation	0.4	positive	HPV+
Borgogna et al., 2020	HMDB	HMDB0061717	Fatty acid esters	Succinylcarnitine	Eggerthella	Spearman correlation	-0.5	negative	HPV+
Borgogna et al., 2020	HMDB	HMDB0061717	Fatty acid esters	Succinylcarnitine	Aerococcus christensenii	Spearman correlation	-0.3	negative	HPV+
Borgogna et al., 2020	HMDB	HMDB0061717	Fatty acid esters	Succinylcarnitine	Atopobium vaginae	Spearman correlation	-0.4	negative	HPV+
Borgogna et al., 2020	HMDB	HMDB0061717	Fatty acid esters	Succinylcarnitine	Peptoniphilus	Spearman correlation	-0.2	negative	HPV+
Borgogna et al., 2020	HMDB	HMDB0061717	Fatty acid esters	Succinylcarnitine	Dialister	Spearman correlation	-0.2	negative	HPV+
Borgogna et al., 2020	HMDB	HMDB0061717	Fatty acid esters	Succinylcarnitine	Gardnerella	Spearman correlation	-0.2	negative	HPV+
Borgogna et al., 2020	HMDB	HMDB0061717	Fatty acid esters	Succinylcarnitine	Gemella	Spearman correlation	-0.3	negative	HPV+
Borgogna et al., 2020	HMDB	HMDB0061717	Fatty acid esters	Succinylcarnitine	Atopobium	Spearman correlation	-0.3	negative	HPV+
Borgogna et al., 2020	HMDB	HMDB0001406	Pyridinecarboxylic acids and derivatives	Nicotinamide	Lactobacillus crispatus	Spearman correlation	0.3	positive	HPV+
Borgogna et al., 2020	HMDB	HMDB0001406	Pyridinecarboxylic acids and derivatives	Nicotinamide	Lactobacillus jensenii	Spearman correlation	0.3	positive	HPV+
Borgogna et al., 2020	HMDB	HMDB0001406	Pyridinecarboxylic acids and derivatives	Nicotinamide	Lactobacillus. vaginalis	Spearman correlation	0	neutral	HPV+
Borgogna et al., 2020	HMDB	HMDB0001406	Pyridinecarboxylic acids and derivatives	Nicotinamide	Eggerthella	Spearman correlation	-0.5	negative	HPV+
Borgogna et al., 2020	HMDB	HMDB0001406	Pyridinecarboxylic acids and derivatives	Nicotinamide	Aerococcus christensenii	Spearman correlation	-0.2	negative	HPV+
Borgogna et al., 2020	HMDB	HMDB0001406	Pyridinecarboxylic acids and derivatives	Nicotinamide	Atopobium vaginae	Spearman correlation	-0.3	negative	HPV+
Borgogna et al., 2020	HMDB	HMDB0001406	Pyridinecarboxylic acids and derivatives	Nicotinamide	Peptoniphilus	Spearman correlation	-0.5	negative	HPV+
Borgogna et al., 2020	HMDB	HMDB0001406	Pyridinecarboxylic acids and derivatives	Nicotinamide	Dialister	Spearman correlation	-0.2	negative	HPV+
Borgogna et al., 2020	HMDB	HMDB0001406	Pyridinecarboxylic acids and derivatives	Nicotinamide	Gardnerella	Spearman correlation	-0.3	negative	HPV+
Borgogna et al., 2020	HMDB	HMDB0001406	Pyridinecarboxylic acids and derivatives	Nicotinamide	Gemella	Spearman correlation	-0.5	negative	HPV+
Borgogna et al., 2020	HMDB	HMDB0001406	Pyridinecarboxylic acids and derivatives	Nicotinamide	Atopobium	Spearman correlation	-0.5	negative	HPV+
Borgogna et al., 2020	HMDB	HMDB0001429	Non-metal phosphates	Phosphate	Lactobacillus crispatus	Spearman correlation	0.1	positive	HPV+
Borgogna et al., 2020	HMDB	HMDB0001429	Non-metal phosphates	Phosphate	Lactobacillus jensenii	Spearman correlation	0.3	positive	HPV+
Borgogna et al., 2020	HMDB	HMDB0001429	Non-metal phosphates	Phosphate	Lactobacillus. vaginalis	Spearman correlation	0.1	positive	HPV+
Borgogna et al., 2020	HMDB	HMDB0001429	Non-metal phosphates	Phosphate	Dialister	Spearman correlation	-0.7	negative	HPV+
Borgogna et al., 2020	HMDB	HMDB0001429	Non-metal phosphates	Phosphate	Aerococcus christensenii	Spearman correlation	-0.3	negative	HPV+
Borgogna et al., 2020	HMDB	HMDB0001429	Non-metal phosphates	Phosphate	Atopobium vaginae	Spearman correlation	0.1	positive	HPV+
Borgogna et al., 2020	HMDB	HMDB0001429	Non-metal phosphates	Phosphate	Peptoniphilus	Spearman correlation	-0.1	negative	HPV+
Borgogna et al., 2020	HMDB	HMDB0001429	Non-metal phosphates	Phosphate	Dialister	Spearman correlation	-0.2	negative	HPV+
Borgogna et al., 2020	HMDB	HMDB0001429	Non-metal phosphates	Phosphate	Gardnerella	Spearman correlation	-0.4	negative	HPV+
Borgogna et al., 2020	HMDB	HMDB0001429	Non-metal phosphates	Phosphate	Gemella	Spearman correlation	-0.4	negative	HPV+
Borgogna et al., 2020	HMDB	HMDB0001429	Non-metal phosphates	Phosphate	Atopobium	Spearman correlation	-0.2	negative	HPV+
Borgogna et al., 2020	HMDB	HMDB0001565	Quaternary ammonium salts	Choline Phosphate	Lactobacillus crispatus	Spearman correlation	0.1	positive	HPV+
Borgogna et al., 2020	HMDB	HMDB0001565	Quaternary ammonium salts	Choline Phosphate	Lactobacillus jensenii	Spearman correlation	-0.3	negative	HPV+
Borgogna et al., 2020	HMDB	HMDB0001565	Quaternary ammonium salts	Choline Phosphate	Lactobacillus. vaginalis	Spearman correlation	0.1	positive	HPV+
Borgogna et al., 2020	HMDB	HMDB0001565	Quaternary ammonium salts	Choline Phosphate	Eggerthella	Spearman correlation	-0.6	negative	HPV+
Borgogna et al., 2020	HMDB	HMDB0001565	Quaternary ammonium salts	Choline Phosphate	Aerococcus christensenii	Spearman correlation	-0.4	negative	HPV+
Borgogna et al., 2020	HMDB	HMDB0001565	Quaternary ammonium salts	Choline Phosphate	Atopobium vaginae	Spearman correlation	-0.2	negative	HPV+
Borgogna et al., 2020	HMDB	HMDB0001565	Quaternary ammonium salts	Choline Phosphate	Peptoniphilus	Spearman correlation	-0.2	negative	HPV+
Borgogna et al., 2020	HMDB	HMDB0001565	Quaternary ammonium salts	Choline Phosphate	Dialister	Spearman correlation	-0.1	negative	HPV+
Borgogna et al., 2020	HMDB	HMDB0001565	Quaternary ammonium salts	Choline Phosphate	Gardnerella	Spearman correlation	-0.2	negative	HPV+
Borgogna et al., 2020	HMDB	HMDB0001565	Quaternary ammonium salts	Choline Phosphate	Gemella	Spearman correlation	-0.1	negative	HPV+
Borgogna et al., 2020	HMDB	HMDB0001565	Quaternary ammonium salts	Choline Phosphate	Atopobium	Spearman correlation	-0.2	negative	HPV+
Borgogna et al., 2020	HMDB	HMDB0062558	Amino acids, peptides, and analogues	Pyroglutamine	Lactobacillus crispatus	Spearman correlation	0.1	positive	HPV+
Borgogna et al., 2020	HMDB	HMDB0062558	Amino acids, peptides, and analogues	Pyroglutamine	Lactobacillus jensenii	Spearman correlation	-0.1	negative	HPV+
Borgogna et al., 2020	HMDB	HMDB0062558	Amino acids, peptides, and analogues	Pyroglutamine	Lactobacillus. vaginalis	Spearman correlation	0	neutral	HPV+
Borgogna et al., 2020	HMDB	HMDB0062558	Amino acids, peptides, and analogues	Pyroglutamine	Eggerthella	Spearman correlation	0	neutral	HPV+
Borgogna et al., 2020	HMDB	HMDB0062558	Amino acids, peptides, and analogues	Pyroglutamine	Aerococcus christensenii	Spearman correlation	0	neutral	HPV+
Borgogna et al., 2020	HMDB	HMDB0062558	Amino acids, peptides, and analogues	Pyroglutamine	Atopobium vaginae	Spearman correlation	0	neutral	HPV+
Borgogna et al., 2020	HMDB	HMDB0062558	Amino acids, peptides, and analogues	Pyroglutamine	Peptoniphilus	Spearman correlation	0	neutral	HPV+
Borgogna et al., 2020	HMDB	HMDB0062558	Amino acids, peptides, and analogues	Pyroglutamine	Dialister	Spearman correlation	0	neutral	HPV+
Borgogna et al., 2020	HMDB	HMDB0062558	Amino acids, peptides, and analogues	Pyroglutamine	Gardnerella	Spearman correlation	0	neutral	HPV+
Borgogna et al., 2020	HMDB	HMDB0062558	Amino acids, peptides, and analogues	Pyroglutamine	Gemella	Spearman correlation	0.1	positive	HPV+
Borgogna et al., 2020	HMDB	HMDB0062558	Amino acids, peptides, and analogues	Pyroglutamine	Atopobium	Spearman correlation	0	neutral	HPV+
Borgogna et al., 2020	HMDB	HMDB0000174	Carbohydrates and carbohydrate conjugates	Fucose	Lactobacillus crispatus	Spearman correlation	-0.1	negative	HPV+
Borgogna et al., 2020	HMDB	HMDB0000174	Carbohydrates and carbohydrate conjugates	Fucose	Lactobacillus jensenii	Spearman correlation	0	neutral	HPV+
Borgogna et al., 2020	HMDB	HMDB0000174	Carbohydrates and carbohydrate conjugates	Fucose	Lactobacillus. vaginalis	Spearman correlation	0	neutral	HPV+
Borgogna et al., 2020	HMDB	HMDB0000174	Carbohydrates and carbohydrate conjugates	Fucose	Eggerthella	Spearman correlation	0.2	positive	HPV+
Borgogna et al., 2020	HMDB	HMDB0000174	Carbohydrates and carbohydrate conjugates	Fucose	Aerococcus christensenii	Spearman correlation	-0.1	negative	HPV+
Borgogna et al., 2020	HMDB	HMDB0000174	Carbohydrates and carbohydrate conjugates	Fucose	Atopobium vaginae	Spearman correlation	0.2	positive	HPV+
Borgogna et al., 2020	HMDB	HMDB0000174	Carbohydrates and carbohydrate conjugates	Fucose	Peptoniphilus	Spearman correlation	0.1	positive	HPV+
Borgogna et al., 2020	HMDB	HMDB0000174	Carbohydrates and carbohydrate conjugates	Fucose	Dialister	Spearman correlation	0.1	positive	HPV+
Borgogna et al., 2020	HMDB	HMDB0000174	Carbohydrates and carbohydrate conjugates	Fucose	Gardnerella	Spearman correlation	0	neutral	HPV+
Borgogna et al., 2020	HMDB	HMDB0000174	Carbohydrates and carbohydrate conjugates	Fucose	Gemella	Spearman correlation	0	neutral	HPV+
Borgogna et al., 2020	HMDB	HMDB0000174	Carbohydrates and carbohydrate conjugates	Fucose	Atopobium	Spearman correlation	0	neutral	HPV+
Borgogna et al., 2020	HMDB	HMDB0094656	Fatty acids and conjugates	3-hydroxydecanoate	Lactobacillus crispatus	Spearman correlation	-0.3	negative	HPV+
Borgogna et al., 2020	HMDB	HMDB0094656	Fatty acids and conjugates	3-hydroxydecanoate	Lactobacillus jensenii	Spearman correlation	-0.3	negative	HPV+
Borgogna et al., 2020	HMDB	HMDB0094656	Fatty acids and conjugates	3-hydroxydecanoate	Lactobacillus. vaginalis	Spearman correlation	-0.1	negative	HPV+
Borgogna et al., 2020	HMDB	HMDB0094656	Fatty acids and conjugates	3-hydroxydecanoate	Eggerthella	Spearman correlation	-0.4	negative	HPV+
Borgogna et al., 2020	HMDB	HMDB0094656	Fatty acids and conjugates	3-hydroxydecanoate	Aerococcus christensenii	Spearman correlation	0.2	positive	HPV+
Borgogna et al., 2020	HMDB	HMDB0094656	Fatty acids and conjugates	3-hydroxydecanoate	Atopobium vaginae	Spearman correlation	0.2	positive	HPV+
Borgogna et al., 2020	HMDB	HMDB0094656	Fatty acids and conjugates	3-hydroxydecanoate	Peptoniphilus	Spearman correlation	0.2	positive	HPV+
Borgogna et al., 2020	HMDB	HMDB0094656	Fatty acids and conjugates	3-hydroxydecanoate	Dialister	Spearman correlation	0.2	positive	HPV+
Borgogna et al., 2020	HMDB	HMDB0094656	Fatty acids and conjugates	3-hydroxydecanoate	Gardnerella	Spearman correlation	0	neutral	HPV+
Borgogna et al., 2020	HMDB	HMDB0094656	Fatty acids and conjugates	3-hydroxydecanoate	Gemella	Spearman correlation	0	neutral	HPV+
Borgogna et al., 2020	HMDB	HMDB0094656	Fatty acids and conjugates	3-hydroxydecanoate	Atopobium	Spearman correlation	0.2	positive	HPV+
Borgogna et al., 2020	HMDB	HMDB0000301	Imidazoles	Cis-urocanate	Lactobacillus crispatus	Spearman correlation	-0.1	negative	HPV+
Borgogna et al., 2020	HMDB	HMDB0000301	Imidazoles	Cis-urocanate	Lactobacillus jensenii	Spearman correlation	-0.4	negative	HPV+
Borgogna et al., 2020	HMDB	HMDB0000301	Imidazoles	Cis-urocanate	Lactobacillus. vaginalis	Spearman correlation	0	neutral	HPV+
Borgogna et al., 2020	HMDB	HMDB0000301	Imidazoles	Cis-urocanate	Eggerthella	Spearman correlation	0.1	positive	HPV+
Borgogna et al., 2020	HMDB	HMDB0000301	Imidazoles	Cis-urocanate	Aerococcus christensenii	Spearman correlation	0.2	positive	HPV+
Borgogna et al., 2020	HMDB	HMDB0000301	Imidazoles	Cis-urocanate	Atopobium vaginae	Spearman correlation	0.3	positive	HPV+
Borgogna et al., 2020	HMDB	HMDB0000301	Imidazoles	Cis-urocanate	Peptoniphilus	Spearman correlation	0.2	positive	HPV+
Borgogna et al., 2020	HMDB	HMDB0000301	Imidazoles	Cis-urocanate	Dialister	Spearman correlation	0.1	positive	HPV+
Borgogna et al., 2020	HMDB	HMDB0000301	Imidazoles	Cis-urocanate	Gardnerella	Spearman correlation	0.5	positive	HPV+
Borgogna et al., 2020	HMDB	HMDB0000301	Imidazoles	Cis-urocanate	Gemella	Spearman correlation	0.1	positive	HPV+
Borgogna et al., 2020	HMDB	HMDB0000301	Imidazoles	Cis-urocanate	Atopobium	Spearman correlation	0.3	positive	HPV+
Borgogna et al., 2020	HMDB	HMDB0000056	Amino acids, peptides, and analogues	Beta-alanine	Lactobacillus crispatus	Spearman correlation	-0.1	negative	HPV+
Borgogna et al., 2020	HMDB	HMDB0000056	Amino acids, peptides, and analogues	Beta-alanine	Lactobacillus jensenii	Spearman correlation	-0.2	negative	HPV+
Borgogna et al., 2020	HMDB	HMDB0000056	Amino acids, peptides, and analogues	Beta-alanine	Lactobacillus. vaginalis	Spearman correlation	-0.3	negative	HPV+
Borgogna et al., 2020	HMDB	HMDB0000056	Amino acids, peptides, and analogues	Beta-alanine	Eggerthella	Spearman correlation	0.6	positive	HPV+
Borgogna et al., 2020	HMDB	HMDB0000056	Amino acids, peptides, and analogues	Beta-alanine	Aerococcus christensenii	Spearman correlation	0.2	positive	HPV+
Borgogna et al., 2020	HMDB	HMDB0000056	Amino acids, peptides, and analogues	Beta-alanine	Atopobium vaginae	Spearman correlation	0.1	positive	HPV+
Borgogna et al., 2020	HMDB	HMDB0000056	Amino acids, peptides, and analogues	Beta-alanine	Peptoniphilus	Spearman correlation	0.3	positive	HPV+
Borgogna et al., 2020	HMDB	HMDB0000056	Amino acids, peptides, and analogues	Beta-alanine	Dialister	Spearman correlation	0.4	positive	HPV+
Borgogna et al., 2020	HMDB	HMDB0000056	Amino acids, peptides, and analogues	Beta-alanine	Gardnerella	Spearman correlation	0.3	positive	HPV+
Borgogna et al., 2020	HMDB	HMDB0000056	Amino acids, peptides, and analogues	Beta-alanine	Gemella	Spearman correlation	0.2	positive	HPV+
Borgogna et al., 2020	HMDB	HMDB0000056	Amino acids, peptides, and analogues	Beta-alanine	Atopobium	Spearman correlation	0.2	positive	HPV+
Borgogna et al., 2020	HMDB	HMDB0000149	Amines	Ethanolamine	Lactobacillus crispatus	Spearman correlation	-0.1	negative	HPV+
Borgogna et al., 2020	HMDB	HMDB0000149	Amines	Ethanolamine	Lactobacillus jensenii	Spearman correlation	-0.4	negative	HPV+
Borgogna et al., 2020	HMDB	HMDB0000149	Amines	Ethanolamine	Lactobacillus. vaginalis	Spearman correlation	-0.3	negative	HPV+
Borgogna et al., 2020	HMDB	HMDB0000149	Amines	Ethanolamine	Eggerthella	Spearman correlation	0.6	positive	HPV+
Borgogna et al., 2020	HMDB	HMDB0000149	Amines	Ethanolamine	Aerococcus christensenii	Spearman correlation	0.5	positive	HPV+
Borgogna et al., 2020	HMDB	HMDB0000149	Amines	Ethanolamine	Atopobium vaginae	Spearman correlation	0.2	positive	HPV+
Borgogna et al., 2020	HMDB	HMDB0000149	Amines	Ethanolamine	Peptoniphilus	Spearman correlation	0.1	positive	HPV+
Borgogna et al., 2020	HMDB	HMDB0000149	Amines	Ethanolamine	Dialister	Spearman correlation	0.3	positive	HPV+
Borgogna et al., 2020	HMDB	HMDB0000149	Amines	Ethanolamine	Gardnerella	Spearman correlation	0.5	positive	HPV+
Borgogna et al., 2020	HMDB	HMDB0000149	Amines	Ethanolamine	Gemella	Spearman correlation	0.2	positive	HPV+
Borgogna et al., 2020	HMDB	HMDB0000149	Amines	Ethanolamine	Atopobium	Spearman correlation	0.2	positive	HPV+
Borgogna et al., 2020	HMDB	HMDB0000719	Amino acids, peptides, and analogues	Homoserine	Lactobacillus crispatus	Spearman correlation	-0.4	negative	HPV+
Borgogna et al., 2020	HMDB	HMDB0000719	Amino acids, peptides, and analogues	Homoserine	Lactobacillus jensenii	Spearman correlation	-0.3	negative	HPV+
Borgogna et al., 2020	HMDB	HMDB0000719	Amino acids, peptides, and analogues	Homoserine	Lactobacillus. vaginalis	Spearman correlation	-0.1	negative	HPV+
Borgogna et al., 2020	HMDB	HMDB0000719	Amino acids, peptides, and analogues	Homoserine	Eggerthella	Spearman correlation	0.7	positive	HPV+
Borgogna et al., 2020	HMDB	HMDB0000719	Amino acids, peptides, and analogues	Homoserine	Aerococcus christensenii	Spearman correlation	0.2	positive	HPV+
Borgogna et al., 2020	HMDB	HMDB0000719	Amino acids, peptides, and analogues	Homoserine	Atopobium vaginae	Spearman correlation	0.1	positive	HPV+
Borgogna et al., 2020	HMDB	HMDB0000719	Amino acids, peptides, and analogues	Homoserine	Peptoniphilus	Spearman correlation	0.4	positive	HPV+
Borgogna et al., 2020	HMDB	HMDB0000719	Amino acids, peptides, and analogues	Homoserine	Dialister	Spearman correlation	0.5	positive	HPV+
Borgogna et al., 2020	HMDB	HMDB0000719	Amino acids, peptides, and analogues	Homoserine	Gardnerella	Spearman correlation	0.2	positive	HPV+
Borgogna et al., 2020	HMDB	HMDB0000719	Amino acids, peptides, and analogues	Homoserine	Gemella	Spearman correlation	0.5	positive	HPV+
Borgogna et al., 2020	HMDB	HMDB0000719	Amino acids, peptides, and analogues	Homoserine	Atopobium	Spearman correlation	0.3	positive	HPV+
Borgogna et al., 2020	HMDB	HMDB0002271	Imidazoles	Imidazole Propionate	Lactobacillus crispatus	Spearman correlation	-0.6	negative	HPV+
Borgogna et al., 2020	HMDB	HMDB0002271	Imidazoles	Imidazole Propionate	Lactobacillus jensenii	Spearman correlation	-0.7	negative	HPV+
Borgogna et al., 2020	HMDB	HMDB0002271	Imidazoles	Imidazole Propionate	Lactobacillus. vaginalis	Spearman correlation	-0.4	negative	HPV+
Borgogna et al., 2020	HMDB	HMDB0002271	Imidazoles	Imidazole Propionate	Eggerthella	Spearman correlation	0.7	positive	HPV+
Borgogna et al., 2020	HMDB	HMDB0002271	Imidazoles	Imidazole Propionate	Aerococcus christensenii	Spearman correlation	0.6	positive	HPV+
Borgogna et al., 2020	HMDB	HMDB0002271	Imidazoles	Imidazole Propionate	Atopobium vaginae	Spearman correlation	0.5	positive	HPV+
Borgogna et al., 2020	HMDB	HMDB0002271	Imidazoles	Imidazole Propionate	Peptoniphilus	Spearman correlation	0.7	positive	HPV+
Borgogna et al., 2020	HMDB	HMDB0002271	Imidazoles	Imidazole Propionate	Dialister	Spearman correlation	0.6	positive	HPV+
Borgogna et al., 2020	HMDB	HMDB0002271	Imidazoles	Imidazole Propionate	Gardnerella	Spearman correlation	0.6	positive	HPV+
Borgogna et al., 2020	HMDB	HMDB0002271	Imidazoles	Imidazole Propionate	Gemella	Spearman correlation	0.6	positive	HPV+
Borgogna et al., 2020	HMDB	HMDB0002271	Imidazoles	Imidazole Propionate	Atopobium	Spearman correlation	0.8	positive	HPV+
Borgogna et al., 2020	HMDB	HMDB0002064	Carboximidic acids	N-acetylputrescine	Lactobacillus crispatus	Spearman correlation	-0.5	negative	HPV+
Borgogna et al., 2020	HMDB	HMDB0002064	Carboximidic acids	N-acetylputrescine	Lactobacillus jensenii	Spearman correlation	-0.9	negative	HPV+
Borgogna et al., 2020	HMDB	HMDB0002064	Carboximidic acids	N-acetylputrescine	Lactobacillus. vaginalis	Spearman correlation	-0.4	negative	HPV+
Borgogna et al., 2020	HMDB	HMDB0002064	Carboximidic acids	N-acetylputrescine	Eggerthella	Spearman correlation	0.6	positive	HPV+
Borgogna et al., 2020	HMDB	HMDB0002064	Carboximidic acids	N-acetylputrescine	Aerococcus christensenii	Spearman correlation	0.6	positive	HPV+
Borgogna et al., 2020	HMDB	HMDB0002064	Carboximidic acids	N-acetylputrescine	Atopobium vaginae	Spearman correlation	0.7	positive	HPV+
Borgogna et al., 2020	HMDB	HMDB0002064	Carboximidic acids	N-acetylputrescine	Peptoniphilus	Spearman correlation	0.6	positive	HPV+
Borgogna et al., 2020	HMDB	HMDB0002064	Carboximidic acids	N-acetylputrescine	Dialister	Spearman correlation	0.6	positive	HPV+
Borgogna et al., 2020	HMDB	HMDB0002064	Carboximidic acids	N-acetylputrescine	Gardnerella	Spearman correlation	0.8	positive	HPV+
Borgogna et al., 2020	HMDB	HMDB0002064	Carboximidic acids	N-acetylputrescine	Gemella	Spearman correlation	0.6	positive	HPV+
Borgogna et al., 2020	HMDB	HMDB0002064	Carboximidic acids	N-acetylputrescine	Atopobium	Spearman correlation	0.8	positive	HPV+
Borgogna et al., 2020	HMDB	HMDB0002284	Carboxylic acid derivatives	N-acetyl-cadaverine	Lactobacillus crispatus	Spearman correlation	-0.7	negative	HPV+
Borgogna et al., 2020	HMDB	HMDB0002284	Carboxylic acid derivatives	N-acetyl-cadaverine	Lactobacillus jensenii	Spearman correlation	-0.7	negative	HPV+
Borgogna et al., 2020	HMDB	HMDB0002284	Carboxylic acid derivatives	N-acetyl-cadaverine	Lactobacillus. vaginalis	Spearman correlation	-0.5	negative	HPV+
Borgogna et al., 2020	HMDB	HMDB0002284	Carboxylic acid derivatives	N-acetyl-cadaverine	Eggerthella	Spearman correlation	0.7	positive	HPV+
Borgogna et al., 2020	HMDB	HMDB0002284	Carboxylic acid derivatives	N-acetyl-cadaverine	Aerococcus christensenii	Spearman correlation	0.5	positive	HPV+
Borgogna et al., 2020	HMDB	HMDB0002284	Carboxylic acid derivatives	N-acetyl-cadaverine	Atopobium vaginae	Spearman correlation	0.7	positive	HPV+
Borgogna et al., 2020	HMDB	HMDB0002284	Carboxylic acid derivatives	N-acetyl-cadaverine	Peptoniphilus	Spearman correlation	0.6	positive	HPV+
Borgogna et al., 2020	HMDB	HMDB0002284	Carboxylic acid derivatives	N-acetyl-cadaverine	Dialister	Spearman correlation	0.7	positive	HPV+
Borgogna et al., 2020	HMDB	HMDB0002284	Carboxylic acid derivatives	N-acetyl-cadaverine	Gardnerella	Spearman correlation	0.7	positive	HPV+
Borgogna et al., 2020	HMDB	HMDB0002284	Carboxylic acid derivatives	N-acetyl-cadaverine	Gemella	Spearman correlation	0.7	positive	HPV+
Borgogna et al., 2020	HMDB	HMDB0002284	Carboxylic acid derivatives	N-acetyl-cadaverine	Atopobium	Spearman correlation	0.8	positive	HPV+
Borgogna et al., 2020	HMDB	HMDB0000710	Fatty acids and conjugates	4-hydroxybutyrate	Lactobacillus crispatus	Spearman correlation	-1	negative	HPV+
Borgogna et al., 2020	HMDB	HMDB0000710	Fatty acids and conjugates	4-hydroxybutyrate	Lactobacillus jensenii	Spearman correlation	-0.7	negative	HPV+
Borgogna et al., 2020	HMDB	HMDB0000710	Fatty acids and conjugates	4-hydroxybutyrate	Lactobacillus. vaginalis	Spearman correlation	-0.3	negative	HPV+
Borgogna et al., 2020	HMDB	HMDB0000710	Fatty acids and conjugates	4-hydroxybutyrate	Eggerthella	Spearman correlation	0.5	positive	HPV+
Borgogna et al., 2020	HMDB	HMDB0000710	Fatty acids and conjugates	4-hydroxybutyrate	Aerococcus christensenii	Spearman correlation	0.7	positive	HPV+
Borgogna et al., 2020	HMDB	HMDB0000710	Fatty acids and conjugates	4-hydroxybutyrate	Atopobium vaginae	Spearman correlation	0.8	positive	HPV+
Borgogna et al., 2020	HMDB	HMDB0000710	Fatty acids and conjugates	4-hydroxybutyrate	Peptoniphilus	Spearman correlation	0.7	positive	HPV+
Borgogna et al., 2020	HMDB	HMDB0000710	Fatty acids and conjugates	4-hydroxybutyrate	Dialister	Spearman correlation	0.8	positive	HPV+
Borgogna et al., 2020	HMDB	HMDB0000710	Fatty acids and conjugates	4-hydroxybutyrate	Gardnerella	Spearman correlation	0.7	positive	HPV+
Borgogna et al., 2020	HMDB	HMDB0000710	Fatty acids and conjugates	4-hydroxybutyrate	Gemella	Spearman correlation	0.8	positive	HPV+
Borgogna et al., 2020	HMDB	HMDB0000710	Fatty acids and conjugates	4-hydroxybutyrate	Atopobium	Spearman correlation	0.9	positive	HPV+
Borgogna et al., 2020	HMDB	HMDB0001414	Amines	Putrescine	Lactobacillus crispatus	Spearman correlation	-0.7	negative	HPV+
Borgogna et al., 2020	HMDB	HMDB0001414	Amines	Putrescine	Lactobacillus jensenii	Spearman correlation	-0.8	negative	HPV+
Borgogna et al., 2020	HMDB	HMDB0001414	Amines	Putrescine	Lactobacillus. vaginalis	Spearman correlation	-0.7	negative	HPV+
Borgogna et al., 2020	HMDB	HMDB0001414	Amines	Putrescine	Eggerthella	Spearman correlation	0.7	positive	HPV+
Borgogna et al., 2020	HMDB	HMDB0001414	Amines	Putrescine	Aerococcus christensenii	Spearman correlation	0.4	positive	HPV+
Borgogna et al., 2020	HMDB	HMDB0001414	Amines	Putrescine	Atopobium vaginae	Spearman correlation	0.7	positive	HPV+
Borgogna et al., 2020	HMDB	HMDB0001414	Amines	Putrescine	Peptoniphilus	Spearman correlation	0.7	positive	HPV+
Borgogna et al., 2020	HMDB	HMDB0001414	Amines	Putrescine	Dialister	Spearman correlation	0.8	positive	HPV+
Borgogna et al., 2020	HMDB	HMDB0001414	Amines	Putrescine	Gardnerella	Spearman correlation	0.9	positive	HPV+
Borgogna et al., 2020	HMDB	HMDB0001414	Amines	Putrescine	Gemella	Spearman correlation	0.7	positive	HPV+
Borgogna et al., 2020	HMDB	HMDB0001414	Amines	Putrescine	Atopobium	Spearman correlation	0.9	positive	HPV+
Chorna et al., 2020	HMDB	HMDB0000042	Carboxylic acids	Acetate	Lactobacillus iners	VarShare	0.16	positive	HPV+
Chorna et al., 2020	HMDB	HMDB0000042	Carboxylic acids	Acetate	Lactobacillus	VarShare	0.06	positive	HPV+
Chorna et al., 2020	HMDB	HMDB0000042	Carboxylic acids	Acetate	Shuttleworthia	VarShare	0.18	positive	HPV+
Chorna et al., 2020	HMDB	HMDB0000042	Carboxylic acids	Acetate	Megasphaera	VarShare	-0.05	negative	HPV+
Chorna et al., 2020	HMDB	HMDB0000162	Amino acids, peptides, and analogues	L-proline	Lactobacillus iners	VarShare	0.03	positive	HPV+
Chorna et al., 2020	HMDB	HMDB0000162	Amino acids, peptides, and analogues	L-proline	Lactobacillus	VarShare	0.05	positive	HPV+
Chorna et al., 2020	HMDB	HMDB0000162	Amino acids, peptides, and analogues	L-proline	Shuttleworthia	VarShare	0.34	positive	HPV+
Chorna et al., 2020	HMDB	HMDB0000162	Amino acids, peptides, and analogues	L-proline	Megasphaera	VarShare	0.003	positive	HPV+
Chorna et al., 2020	HMDB	HMDB0000167	Amino acids, peptides, and analogues	L-threonine	Lactobacillus iners	VarShare	-0.3	negative	HPV+
Chorna et al., 2020	HMDB	HMDB0000167	Amino acids, peptides, and analogues	L-threonine	Lactobacillus	VarShare	0.05	positive	HPV+
Chorna et al., 2020	HMDB	HMDB0000167	Amino acids, peptides, and analogues	L-threonine	Gardnerella	VarShare	0.09	positive	HPV+
Chorna et al., 2020	HMDB	HMDB0000167	Amino acids, peptides, and analogues	L-threonine	Shuttleworthia	VarShare	0.26	positive	HPV+
Chorna et al., 2020	HMDB	HMDB0000167	Amino acids, peptides, and analogues	L-threonine	Atopobium vaginae	VarShare	0.49	positive	HPV+
Chorna et al., 2020	HMDB	HMDB0000167	Amino acids, peptides, and analogues	L-threonine	Megasphaera	VarShare	0.04	positive	HPV+
Chorna et al., 2020	HMDB	HMDB0000254	Dicarboxylic acids and derivatives	Succinate	Shuttleworthia	VarShare	0.49	positive	HPV+
Chorna et al., 2020	HMDB	HMDB0000254	Dicarboxylic acids and derivatives	Succinate	Arcanobacterium	VarShare	-0.03	negative	HPV+
Chorna et al., 2020	HMDB	HMDB0000042	Carboxylic acids	Acetate	Lactobacillus iners	VarShare	0.13	positive	HPV+
Chorna et al., 2020	HMDB	HMDB0000042	Carboxylic acids	Acetate	Lactobacillus	VarShare	0.04	positive	HPV+
Chorna et al., 2020	HMDB	HMDB0000042	Carboxylic acids	Acetate	Shuttleworthia	VarShare	0.19	positive	HPV+
Chorna et al., 2020	HMDB	HMDB0000042	Carboxylic acids	Acetate	Megasphaera	VarShare	-0.025	negative	HPV+
Chorna et al., 2020	HMDB	HMDB0000162	Amino acids, peptides, and analogues	L-proline	Lactobacillus iners	VarShare	0.07	positive	HPV+
Chorna et al., 2020	HMDB	HMDB0000162	Amino acids, peptides, and analogues	L-proline	Lactobacillus	VarShare	0.04	positive	HPV+
Chorna et al., 2020	HMDB	HMDB0000162	Amino acids, peptides, and analogues	L-proline	Shuttleworthia	VarShare	0.4	positive	HPV+
Chorna et al., 2020	HMDB	HMDB0000162	Amino acids, peptides, and analogues	L-proline	Megasphaera	VarShare	-0.003	negative	HPV+
Chorna et al., 2020	HMDB	HMDB0000167	Amino acids, peptides, and analogues	L-threonine	Lactobacillus iners	VarShare	-0.29	negative	HPV+
Chorna et al., 2020	HMDB	HMDB0000167	Amino acids, peptides, and analogues	L-threonine	Lactobacillus	VarShare	0.045	positive	HPV+
Chorna et al., 2020	HMDB	HMDB0000167	Amino acids, peptides, and analogues	L-threonine	Gardnerella	VarShare	0.062	positive	HPV+
Chorna et al., 2020	HMDB	HMDB0000167	Amino acids, peptides, and analogues	L-threonine	Shuttleworthia	VarShare	0.304	positive	HPV+
Chorna et al., 2020	HMDB	HMDB0000167	Amino acids, peptides, and analogues	L-threonine	Atopobium vaginae	VarShare	0.47	positive	HPV+
Chorna et al., 2020	HMDB	HMDB0000167	Amino acids, peptides, and analogues	L-threonine	Megasphaera	VarShare	0.03	positive	HPV+
Chorna et al., 2020	HMDB	HMDB0000254	Dicarboxylic acids and derivatives	Succinate	Shuttleworthia	VarShare	0.53	positive	HPV+
Chorna et al., 2020	HMDB	HMDB0000254	Dicarboxylic acids and derivatives	Succinate	Arcanobacterium	VarShare	-0.05	negative	HPV+
Cheng et al., 2024	KEGG	K23550	Glucuronate	Sialidase	Bacterial vaginosis	Chi-square	<0,001	positive	HPV+
Li et al., 2024	KEGG	K01262	Peptidases and inhibitors	Prolyl Aminopeptidase	Trichomonas vaginalis	Chi-square	0.008	positive	HPV+
Li et al., 2024	KEGG	K01262	Peptidases and inhibitors	Prolyl Aminopeptidase	Bacterial vaginosis	Chi-square	0.01	positive	HPV+
Li et al., 2024	KEGG	K23550	Glucuronate	Sialidase	Bacterial vaginosis	Chi-square	0.01	positive	HPV+
Li et al., 2024	KEGG	K01205	Glycan biosynthesis and metabolism	Acetylglucosaminidase	Vulvovaginal candidiasis	Chi-square	<0,001	positive	HPV+
Li et al., 2024	KEGG	K01205	Glycan biosynthesis and metabolism	Acetylglucosaminidase	Trichomonas vaginalis	Chi-square	<0,001	neutral	HPV+
Yang et al., 2024	HMDB	HMDB0116424	Fatty acids and conjugates	Dg (9d3/11m3/0:0) -diacilglicerol	Lactobacillus	Spearman correlation	>0.4	positive	HPV+
Yang et al., 2024	HMDB	HMDB0029824	Cumenes	2,4-diisopropyl-3-methylphenol	Prevotella	Spearman correlation	>0.4	positive	HPV+
Yang et al., 2024	HMDB	HMDB0303384	Phenylmethylamines	N-(cyclohexylmethyl)-N-methylbenzenamine	Prevotella	Spearman correlation	<0.7	negative	HPV+
Yang et al., 2024	HMDB	HMDB025522	Not Available	N-phenyl-1-naphthylamine	Lactobacillus	Spearman correlation	>0.7	positive	HPV+
Yang et al., 2024	HMDB	HMDB0004328	Purines and purine derivatives	Temurin	Lactobacillus	Spearman correlation	>0.7	positive	HPV+
Yang et al., 2024	HMDB	HMDB0012149	Short-chain keto acids and derivatives	2-isopropiyl-3-oxosuccinate	Lactobacillus	Spearman correlation	>0.7	positive	HPV+
Yang et al., 2024	NR	NR	NR	5-acetyl-2,4-dimethyloxazolone	Lactobacillus	Spearman correlation	>0.7	positive	HPV+
Liu et al., 2024	KEGG	K23550	Glucuronate	Sialidase	Bacterial vaginosis	Chi-square	0.01	positive	HPV+
Liu et al., 2024	KEGG	K01205	Glycan biosynthesis and metabolism	Acetylglucosaminidase	Vulvovaginal candidiasis	Chi-square	<0,001	positive	HPV+
Liu et al., 2024	KEGG	NR	NR	Leukocyte esterase	Vulvovaginal candidiasis	not reported	not reported	positive	HPV+
Liu et al., 2024	NR	NR	NR	Beta-glucoronidase	Dysbiosis	Chi-square	<0,10	positive	HPV+
Zhang et al., 2024	HMDB	HMDB0004704	Fatty acids and conjugates	9(10)-dihome	Sneathia	Correlação de Pearson	<0,05	positive	HPV+
Zhang et al., 2024	HMDB	HMDB0001388	Lineolic acids and derivatives	alfa-linolenic Acid	Sneathia	Correlação de Pearson	0.0008	positive	HPV+
Zhang et al., 2024	HMDB	HMDB0001388	Lineolic acids and derivatives	alfa-linolenic Acid	Lactobacillus iners	Correlação de Pearson	0.0008	negative	HPV+
Zhang et al., 2024	HMDB	HMDB0001388	Lineolic acids and derivatives	alfa-linolenic Acid	Lactobacillus	Correlação de Pearson	0.0008	negative	HPV+
Zhang et al., 2024	HMDB	HMDB0032573	Benzoic acids and derivatives	Ethyl Paraben	Atopobium	Correlação de Pearson	0.0077	positive	HPV+
Zhang et al., 2024	HMDB	HMDB0032573	Benzoic acids and derivatives	Ethyl Paraben	Sneathia	Correlação de Pearson	0.0077	positive	HPV+
Zhang et al., 2024	HMDB	HMDB0032573	Benzoic acids and derivatives	Ethyl Paraben	Mycoplasma	Correlação de Pearson	0.0069	positive	HPV+
Zhang et al., 2024	HMDB	HMDB0000138	Bile acids, alcohols and derivatives	Glycocholic Acid	Atopobium	Correlação de Pearson	2e-05	positive	HPV+
Zhang et al., 2024	HMDB	HMDB0000138	Bile acids, alcohols and derivatives	Glycocholic Acid	Ralstonia	Correlação de Pearson	1e-05	positive	HPV+
Zhang et al., 2024	HMDB	HMDB0000070	Amino acids, peptides, and analogue	Pipecollic Acid	Sneathia	Correlação de Pearson	0.0161	negative	HPV+
Zhang et al., 2024	HMDB	HMDB0000070	Amino acids, peptides, and analogue	Pipecollic Acid	Mycoplasma	Correlação de Pearson	0.0026	negative	HPV+
Zhang et al., 2024	HMDB	HMDB0004708	Fatty acids and conjugates	9,12,13-trihydroxy-10(e),15(z)-octadecanoic Acid	Gardnerella	Correlação de Pearson	0.0492	positive	HPV+
Zhang et al., 2024	HMDB	HMDB0008170	Glycerophosphocholines	Pc(18:3(6z,9z,12z)/18:1(9z))	Lactobacillus iners	Correlação de Pearson	0.012	positive	HPV+
Li et al., 2024	KEGG	NR	NR	Leukocyte esterase	Vulvovaginal candidiasis	not reported	not reported	positive	HPV+
Li et al., 2024	KEGG	NR	NR	Leukocyte esterase	Vulvovaginal candidiasis	not reported	not reported	positive	HPV+
Li et al., 2024	KEGG	K23550	Glucuronate	Sialidase	Bacterial vaginosis	not reported	not reported	positive	CIN
Li et al., 2024	KEGG	K23550	Glucuronate	Sialidase	Bacterial vaginosis	not reported	not reported	positive	HPV+
Li et al., 2024	KEGG	K03781	Peroxisome	Catalase	Lactobacillus	not reported	not reported	negative	CIN
Li et al., 2024	KEGG	K03781	Peroxisome	Catalase	Lactobacillus	not reported	not reported	negative	HPV+
Sun et al., 2023	KEGG	K01262	Peptidases and inhibitors	Prolyl Aminopeptidase	Bacterial vaginosis	not reported	not reported	positive	HPV+
Sun et al., 2023	KEGG	NR	NR	Leukocyte esterase	Vulvovaginal candidiasis	not reported	not reported	positive	HPV+
Sun et al., 2023	KEGG	K03781	Peroxisome	Catalase	Lactobacillus	not reported	not reported	negative	HPV+
Ou et al., 2024	HMDB	HMDB0007879	Glycerophosphocholines	Pc(14:0/20:1(11z))	Lactobacillus crispatus	Spearman correlation	-0.2	negative	HPV+
Ou et al., 2024	HMDB	HMDB0007879	Glycerophosphocholines	Pc(14:0/20:1(11z))	Prevotella	Spearman correlation	-0.2	negative	HPV+
Ou et al., 2024	HMDB	HMDB0007879	Glycerophosphocholines	Pc(14:0/20:1(11z))	Sneathia	Spearman correlation	-0.2	negative	HPV+
Ou et al., 2024	HMDB	HMDB0007879	Glycerophosphocholines	Pc(14:0/20:1(11z))	Streptococcus	Spearman correlation	0.2	positive	HPV+
Ou et al., 2024	HMDB	HMDB0007879	Glycerophosphocholines	Pc(14:0/20:1(11z))	Bacteroides plebeus	Spearman correlation	0.2	positive	HPV+
Ou et al., 2024	HMDB	HMDB0006468	Not Available	4-hydroxydebrisoquine	Lactobacillus crispatus	Spearman correlation	-0.3	negative	CIN
Ou et al., 2024	HMDB	HMDB0006468	Not Available	4-hydroxydebrisoquine	Lactobacillus iners	Spearman correlation	-0.4	negative	CIN
Ou et al., 2024	HMDB	HMDB0006468	Not Available	4-hydroxydebrisoquine	Streptococcus	Spearman correlation	0.4	positive	CIN
Ou et al., 2024	HMDB	HMDB0006468	Not Available	4-hydroxydebrisoquine	Bacteroides plebeus	Spearman correlation	0.3	positive	CIN
Ou et al., 2024	HMDB	HMDB0006468	Not Available	4-hydroxydebrisoquine	Prevotella	Spearman correlation	0.4	positive	CIN
Ou et al., 2024	HMDB	HMDB0006468	Not Available	4-hydroxydebrisoquine	Escherichia/shigella	Spearman correlation	0.4	positive	CIN
Ou et al., 2024	HMDB	HMDB0006468	Not Available	4-hydroxydebrisoquine	Faecalibacterium prausnitzii	Spearman correlation	0.4	positive	CIN
Ou et al., 2024	HMDB	HMDB0006468	Not Available	4-hydroxydebrisoquine	Lactobacillus johnsonii	Spearman correlation	0.4	positive	CIN
Ou et al., 2024	HMDB	HMDB0006468	Not Available	4-hydroxydebrisoquine	Bifidobacterium breve	Spearman correlation	0.3	positive	CIN
Ou et al., 2024	HMDB	HMDB0006468	Not Available	4-hydroxydebrisoquine	Bifidobacterium longum	Spearman correlation	0.3	positive	CIN
Ou et al., 2024	HMDB	HMDB0006468	Not Available	4-hydroxydebrisoquine	Atopobium vaginae	Spearman correlation	0.2	positive	CIN
Ou et al., 2024	HMDB	HMDB0006468	Not Available	4-hydroxydebrisoquine	Gardnerella	Spearman correlation	0.4	positive	CIN
Ou et al., 2024	HMDB	HMDB0006552	Furanocoumarins	Aflatoxin B1	Lactobacillus crispatus	Spearman correlation	-0.4	negative	CC
Ou et al., 2024	HMDB	HMDB0006552	Furanocoumarins	Aflatoxin B1	Lactobacillus iners	Spearman correlation	-0.3	negative	CC
Ou et al., 2024	HMDB	HMDB0006552	Furanocoumarins	Aflatoxin B1	Streptococcus	Spearman correlation	0.4	positive	CC
Ou et al., 2024	HMDB	HMDB0006552	Furanocoumarins	Aflatoxin B1	Bacteroides plebeus	Spearman correlation	0.3	positive	CC
Ou et al., 2024	HMDB	HMDB0006552	Furanocoumarins	Aflatoxin B1	Escherichia/shigella	Spearman correlation	0.4	positive	CC
Ou et al., 2024	HMDB	HMDB0006552	Furanocoumarins	Aflatoxin B1	Faecalibacterium prausnitzii	Spearman correlation	0.4	positive	CC
Ou et al., 2024	HMDB	HMDB0006552	Furanocoumarins	Aflatoxin B1	Lactobacillus johnsonii	Spearman correlation	0.3	positive	CC
Ou et al., 2024	HMDB	HMDB0006552	Furanocoumarins	Aflatoxin B1	Bifidobacterium breve	Spearman correlation	0.4	positive	CC
Ou et al., 2024	HMDB	HMDB0006552	Furanocoumarins	Aflatoxin B1	Bifidobacterium longum	Spearman correlation	0.4	positive	CC
Ou et al., 2024	HMDB	HMDB0006552	Furanocoumarins	Aflatoxin B1	Atopobium vaginae	Spearman correlation	0.3	positive	CC
Ou et al., 2024	HMDB	HMDB0006552	Furanocoumarins	Aflatoxin B1	Gardnerella	Spearman correlation	0.4	positive	CC
Ou et al., 2024	HMDB	HMDB0006552	Furanocoumarins	Aflatoxin B1	Prevotella	Spearman correlation	0.4	positive	CC
Li et al., 2020	KEGG	K04761	Cellular Processes	Hydrogen Peroxide	Lactobacillus	not reported	not reported	positive	CIN
Li et al., 2020	NR	NR	NR	beta-glucoronidase	Dysbiosis	not reported	not reported	positive	CIN
Li et al., 2020	KEGG	K23550	Glucuronate	Sialidase	Bacterial vaginosis	not reported	not reported	positive	CIN
Li et al., 2020	KEGG	NR	NR	Leukocyte esterase	Inflammatory dysbiosis	not reported	not reported	positive	CIN
Lin et al., 2022	KEGG	K23550	Glucuronate	Sialidase	Bacterial vaginosis	Chi-square	<0,05	positive	HPV+
Lin et al., 2022	KEGG	K23550	Glucuronate	Sialidase	Bacterial vaginosis	Chi-square	<0,05	positive	CIN
Zhang et al., 2022	KEGG	K23550	Glucuronate	Sialidase	Bacterial vaginosis	Chi-square	<0,08	positive	HPV+
Zhang et al., 2022	KEGG	NR	NR	Leukocyte esterase	Inflammatory dysbiosis	Chi-square	<0,09	positive	HPV+
Zhang et al., 2022	NR	NR	NR	Beta-glucoronidase	Dysbiosis	Chi-square	<0,10	positive	HPV+
Zhang et al., 2022	HMDB	HMDB0003125	Not Available	Hydrogen Peroxide	Lactobacillus	Chi-square	<0,11	positive	HPV+
Zhang et al., 2022	KEGG	K01205	Glycan biosynthesis and metabolism	Acetylglucosaminidase	Dysbiosis	Chi-square	<0,12	positive	HPV+
Zheng et al., 2020	HMDB	HMDB0003125	Not Available	Hydrogen Peroxide	Lactobacillus	Chi-square	<0,13	positive	HPV+
Zheng et al., 2020	KEGG	K23550	Glucuronate	Sialidase	Bacterial vaginosis	Chi-square	0.024	positive	HPV+
de Magalhaes et al., 2021	HMDB	HMDB0000190	Alpha hydroxy acids and derivatives	L-lactic Acid	Lactobacillus iners	Kruskall-Wallis	0.0007	positive	CIN
Zheng et al., 2019	HMDB	HMDB0003125	Not Available	Hydrogen Peroxide	Lactobacillus	not reported	not reported	positive	HPV+
Zheng et al., 2019	KEGG	K23550	Glucuronate	Sialidase	Bacterial vaginosis	not reported	not reported	positive	CIN
Zheng et al., 2019	KEGG	K23550	Glucuronate	Sialidase	Bacterial vaginosis	not reported	not reported	positive	CC
Zheng et al., 2019	NR	NR	NR	Beta-glucoronidase	Dysbiosis	not reported	not reported	positive	CC
Zheng et al., 2019	KEGG	K01188	Starch and sucrose metabolism	Beta-glucosidase	Dysbiosis	not reported	not reported	positive	CC
Zheng et al., 2019	NR	NR	NR	Coagulase	Dysbiosis	not reported	not reported	positive	CC
Dasari et al., 2014	KEGG	K10939	Bacterial secretion system	Mucinase	Dysbiosis	ANOVA	0.01	positive	CIN
Dasari et al., 2014	KEGG	K10939	Bacterial secretion system	Mucinase	Dysbiosis	ANOVA	0.05	positive	CC
Dasari et al., 2014	KEGG	K23550	Glucuronate	Sialidase	Dysbiosis	ANOVA	0.01	positive	CIN
Dasari et al., 2014	KEGG	K23550	Glucuronate	Sialidase	Dysbiosis	ANOVA	0.05	positive	CIS
Dasari et al., 2014	KEGG	K01358	Proteasome	Protease	Dysbiosis	ANOVA	0.01	positive	CIN
Dasari et al., 2014	KEGG	K01358	Proteasome	Protease	Dysbiosis	ANOVA	0.05	positive	CC
Cheng et al., 2024	HMDB	HMDB0003125	Not Available	Hydrogen Peroxide	Lactobacillus crispatus	PCoA + Jaccard	0.001	positive	HPV+
Cheng et al., 2024	HMDB	HMDB0003125	Not Available	Hydrogen Peroxide	Lactobacillus iners	PCoA + Jaccard	0.001	negative	HPV+
Jimenez et al., 2024	HMDB	HMDB0000407	Fatty acids and conjugates	Alpha-hydroxyisovalerate	Atopobiaceae	Spearman correlation	0.6637	positive	CIN
Jimenez et al., 2024	HMDB	HMDB0032270	Fatty acid esters	2-hydroxy-3-methylvalerate	Atopobiaceae	Spearman correlation	0.6013	positive	CIN
Jimenez et al., 2024	HMDB	HMDB0000898	Amines	1-methylhistamine	Atopobiaceae	Spearman correlation	0.5938	positive	CIN
Jimenez et al., 2024	HMDB	HMDB0003357	Amino acids, peptides, and analogues	N-Alpha-Acetylornithine	Atopobiaceae	Spearman correlation	0.5923	positive	CIN
Jimenez et al., 2024	HMDB	HMDB0000812	Amino acids, peptides, and analogues	N-Acetylaspartate	Atopobiaceae	Spearman correlation	0.5275	positive	CIN
Jimenez et al., 2024	HMDB	HMDB0000812	Amino acids, peptides, and analogues	N-Acetylglutamate	Atopobiaceae	Spearman correlation	0.52	positive	CIN
Jimenez et al., 2024	HMDB	HMDB0002024	Imidazoles	4-imidazoleacetate	Atopobiaceae	Spearman correlation	0.4863	positive	CIN
Jimenez et al., 2024	HMDB	HMDB0242161	Alcohols and polyols	2-hydroxyisobutyrate	Atopobiaceae	Spearman correlation	0.4843	positive	CIN
Jimenez et al., 2024	HMDB	HMDB0242161	Alcohols and polyols	2-hydroxybutyrate	Atopobiaceae	Spearman correlation	0.4843	positive	CIN
Jimenez et al., 2024	HMDB	HMDB0011745	Amino acids, peptides, and analogues	N-acetylmethionine	Atopobiaceae	Spearman correlation	-0.3929	negative	HPV+
Jimenez et al., 2024	HMDB	HMDB0242159	Amino acids, peptides, and analogues	1-carboxyethyltyrosine	Atopobiaceae	Spearman correlation	-0.404	negative	HPV+
Jimenez et al., 2024	HMDB	HMDB0240628	Amino acids, peptides, and analogues	1-carboxyethylphenylalanine	Atopobiaceae	Spearman correlation	-0.4126	negative	HPV+
Jimenez et al., 2024	HMDB	HMDB0061705	Amino acids, peptides, and analogues	6-oxopiperidine-2-carboxylate	Atopobiaceae	Spearman correlation	-0.4151	negative	HPV+
Jimenez et al., 2024	HMDB	HMDB0001186	Carboxylic acid derivatives	N(1)-acetylspermine	Atopobiaceae	Spearman correlation	-0.4179	negative	HPV+
Jimenez et al., 2024	HMDB	HMDB0000192	Amino acids, peptides, and analogues	Cystine	Atopobiaceae	Spearman correlation	-0.4803	negative	HPV+
Jimenez et al., 2024	HMDB	HMDB0000378	Fatty acid esters	2-methylbutyrylcarnitine	Atopobiaceae	Spearman correlation	-0.4879	negative	HPV+
Jimenez et al., 2024	HMDB	HMDB0000177	Amino acids, peptides, and analogues	Histidine	Atopobiaceae	Spearman correlation	-0.4968	negative	HPV+
Jimenez et al., 2024	HMDB	HMDB0242158	Amino acids, peptides, and analogues	1-carboxyethylisoleucine	Atopobiaceae	Spearman correlation	-0.4994	negative	HPV+
Jimenez et al., 2024	HMDB	HMDB0062557	Amino acids, peptides, and analogues	N-Acetylthreonine	Atopobiaceae	Spearman correlation	-0.5122	negative	HPV+
Jimenez et al., 2024	HMDB	HMDB0000688	Fatty acid esters	Isobutyrylcarnitine	Atopobiaceae	Spearman correlation	-0.5554	negative	HPV+
Jimenez et al., 2024	HMDB	HMDB0059655	Short-chain hydroxy acids and derivatives	2-hydroxyglutarate	Atopobiaceae	Spearman correlation	0.4587	positive	HPV+
Jimenez et al., 2024	HMDB	HMDB0000710	Fatty acids and conjugates	4-hydroxybutyrate	Atopobiaceae	Spearman correlation	0.4125	positive	HPV+
Jimenez et al., 2024	HMDB	HMDB0000224	Phosphate esters	Phosphoethanolamine	Atopobiaceae	Spearman correlation	-0.2348	negative	HPV+
Jimenez et al., 2024	HMDB	HMDB0240316	Phosphate esters	Glycerophosphoglycerol	Atopobiaceae	Spearman correlation	-0.2494	negative	HPV+
Jimenez et al., 2024	HMDB	HMDB0000211	Alcohols and polyols	Myo-inositol	Atopobiaceae	Spearman correlation	-0.2645	negative	HPV+
Jimenez et al., 2024	HMDB	HMDB0000824	Fatty acid esters	Propionylcarnitine	Atopobiaceae	Spearman correlation	-0.2889	negative	HPV+
Jimenez et al., 2024	HMDB	HMDB0002013	Fatty acid esters	Butyrylcarnitine	Atopobiaceae	Spearman correlation	-0.3105	negative	HPV+
Jimenez et al., 2024	HMDB	HMDB0000114	Glycerophosphoethanolamines	Glycerophosphoethanolamine	Atopobiaceae	Spearman correlation	-0.3205	negative	HPV+
Jimenez et al., 2024	KEGG	K01188	Starch and sucrose metabolism	Beta-glucosidade	Dysbiosis	not reported	not reported	positive	CC
Jimenez et al., 2024	HMDB	HMDB0006116	Benzoic acids and derivatives	3-hydroxyhippurate	Atopobiaceae	Spearman correlation	0.353	positive	HPV+
Jimenez et al., 2024	HMDB	HMDB0013678	Benzoic acids and derivatives	4-hydroxyhippurate	Atopobiaceae	Spearman correlation	0.3137	positive	HPV+
Jimenez et al., 2024	HMDB	HMDB0001991	Purines and purine derivatives	7-methylxanthine	Atopobiaceae	Spearman correlation	0.2743	positive	HPV+
Jimenez et al., 2024	HMDB	HMDB0060013	Arylsulfates	Guaiacol Sulfate	Atopobiaceae	Spearman correlation	0.2677	positive	HPV+
Jimenez et al., 2024	HMDB	HMDB0001448	Non-metal sulfates	Sulfate	Atopobiaceae	Spearman correlation	0.2626	positive	HPV+
Jimenez et al., 2024	HMDB	HMDB0304404	Alcohols and polyols	Quinate	Atopobiaceae	Spearman correlation	0.2515	positive	HPV+
Jimenez et al., 2024	HMDB	HMDB0059724	Arylsulfates	Catechol Sulfate	Atopobiaceae	Spearman correlation	0.2357	positive	HPV+
Jimenez et al., 2024	HMDB	HMDB0001886	Purines and purine derivatives	3-methylxanthine	Atopobiaceae	Spearman correlation	0.2304	positive	HPV+
Fan et al., 2021	HMDB	HMDB0000190	Alpha hydroxy acids and derivatives	D-lactic Acid	Lactobacillus iners	Spearman correlation	0.36	positive	HPV+
Dai et al., 2024	HMDB	HMDB0000946	Bile acids, alcohols and derivatives	Ursodeoxycholic Acid	Streptococcus	Spearman correlation	-1	negative	CC
Dai et al., 2024	HMDB	HMDB0033244	Benzoic acids and derivatives	Dibutyl Phthalate	Streptococcus	Spearman correlation	-1	negative	CC
Dai et al., 2024	HMDB	HMDB0000975	Carbohydrates and carbohydrate conjugates	D-(+)-trehalose	Prevotella	Spearman correlation	1	positive	CC
Dai et al., 2024	HMDB	HMDB0000975	Carbohydrates and carbohydrate conjugates	Trehalose	Prevotella	Spearman correlation	1	positive	CC
Dai et al., 2024	HMDB	HMDB0000975	Carbohydrates and carbohydrate conjugates	D-(+)-trehalose	Lactobacillus	Spearman correlation	-1	negative	CC
Dai et al., 2024	HMDB	HMDB0000975	Carbohydrates and carbohydrate conjugates	Trehalose	Lactobacillus	Spearman correlation	-1	negative	CC
Faktor et al., 2024	KEGG	K01596	Gluconeogenesis / Glycolysis	Pyruvate Kinase	Lactobacillus iners	DIA/SWATH	DIA/SWATH	positive	CIN
Faktor et al., 2024	KEGG	K02003	ABC transporters	Abc Transporter, Solute-binding Protein	Lactobacillus iners	DIA/SWATH	DIA/SWATH	positive	CIN
Faktor et al., 2024	KEGG	K02358	ribossomos mitocondriais	Elongation Factor Tu	Lactobacillus iners	DIA/SWATH	DIA/SWATH	positive	CIN
Faktor et al., 2024	KEGG	K00016	Glycolysis / Gluconeogenesis	L-lactate Dehydrogenase	Lactobacillus iners	DIA/SWATH	DIA/SWATH	positive	CIN
Faktor et al., 2024	HMDB	HMDBP13199	Not Available	Glyceraldehyde-3-phosphate Dehydrogenase	Lactobacillus iners	DIA/SWATH	DIA/SWATH	positive	CIN
Faktor et al., 2024	KEGG	K00927	Glycolysis / Gluconeogenesis	Phosphoglycerate Kinase	Lactobacillus iners	DIA/SWATH	DIA/SWATH	positive	CIN
Faktor et al., 2024	KEGG	K04078	Protein export	Co-chaperonin Groes	Lactobacillus iners	DIA/SWATH	DIA/SWATH	positive	CIN
Faktor et al., 2024	KEGG	K01689	Gluconeogenesis	Enolase	Lactobacillus iners	DIA/SWATH	DIA/SWATH	positive	CIN
Faktor et al., 2024	HMDB	HMDBP00806	Amino sugar and nucleotide sugar metabolism	Glucose-6-phosphate Isomerase	Lactobacillus iners	DIA/SWATH	DIA/SWATH	positive	CIN
Faktor et al., 2024	KEGG	K03545	Protein folding	Trigger Factor	Lactobacillus iners	DIA/SWATH	DIA/SWATH	positive	CIN
Faktor et al., 2024	KEGG	K02926	Ribosome	50s Ribosomal Protein L4	Lactobacillus iners	DIA/SWATH	DIA/SWATH	positive	CIN
Faktor et al., 2024	KEGG	K02935	Ribosome	50s Ribosomal Protein L7/l12	Lactobacillus iners	DIA/SWATH	DIA/SWATH	positive	CIN
Faktor et al., 2024	KEGG	K02132	Oxidative phosphorylation	Atp Synthase Subunit Alpha	Lactobacillus iners	DIA/SWATH	DIA/SWATH	positive	CIN
Faktor et al., 2024	KEGG	K02133	Oxidative phosphorylation	Atp Synthase Subunit Beta	Lactobacillus iners	DIA/SWATH	DIA/SWATH	positive	CIN
Xu et al., 2022	HMDB	HMDB0060067	Carbohydrates and carbohydrate conjugates	Cmp-2-aminoethylphosphate	Lactobacillus	Spearman correlation	-0.7	negative	CIN
Xu et al., 2022	HMDB	HMDB0032850	Fatty alcohols	Muricadienin	Lactobacillus	Spearman correlation	-0.1	negative	CIN
Xu et al., 2022	HMDB	HMDB0062339	Amino acids, peptides, and analogues	N-palmitoyl Phenylalanine	Lactobacillus	Spearman correlation	-0.7	negative	CIN
Xu et al., 2022	HMDB	HMDB0001250	Not Available	N-acetylarylamine	Lactobacillus	Spearman correlation	-1	negative	CIN
Xu et al., 2022	HMDB	HMDB0037120	Benzene and substituted derivatives	1,3,5-trichloro-(2-methylsulfonyl)benzene	Lactobacillus	Spearman correlation	-1	negative	CIN
Xu et al., 2022	HMDB	HMDB0015143	Organosulfonic acids and derivatives	Busulfan	Lactobacillus	Spearman correlation	-0.7	negative	CIN
Xu et al., 2022	HMDB	HMDB0060067	Carbohydrates and carbohydrate conjugates	Cmp-2-aminoethylphosphate	Prevotella	Spearman correlation	0.1	positive	CIN
Xu et al., 2022	HMDB	HMDB0032850	Fatty alcohols	Muricadienin	Prevotella	Spearman correlation	0.5	positive	CIN
Xu et al., 2022	HMDB	HMDB0062339	Amino acids, peptides, and analogues	N-palmitoyl Phenylalanine	Prevotella	Spearman correlation	0.5	positive	CIN
Xu et al., 2022	HMDB	HMDB0001250	Not Available	N-acetylarylamine	Prevotella	Spearman correlation	0.1	positive	CIN
Xu et al., 2022	HMDB	HMDB0037120	Benzene and substituted derivatives	1,3,5-trichloro-(2-methylsulfonyl)benzene	Prevotella	Spearman correlation	0.1	positive	CIN
Xu et al., 2022	HMDB	HMDB0015143	Organosulfonic acids and derivatives	Busulfan	Prevotella	Spearman correlation	0.1	positive	CIN
Bokulich et al., 2022	HMDB	HMDB0028995	Amino acids, peptides, and analogues	Phenylalanylglycine	Lactobacillus crispatus	Não especificado	3	positive	CIN
Bokulich et al., 2022	HMDB	HMDB0000630	Pyrimidines and pyrimidine derivatives	Cytosine	Lactobacillus crispatus	Não especificado	3	positive	CIN
Bokulich et al., 2022	HMDB	HMDB0240316	Phosphate esters	Glycerophosphoglycerol	Lactobacillus crispatus	Não especificado	3	positive	CIN
Bokulich et al., 2022	HMDB	HMDB0000131	Carbohydrates and carbohydrate conjugates	Glycerol	Lactobacillus crispatus	Não especificado	4.5	positive	CIN
Bokulich et al., 2022	HMDB	HMDB0240343	Amino acids, peptides, and analogues	N-acetylmethionine Sulfoxide	Lactobacillus crispatus	Não especificado	3	positive	CIN
Bokulich et al., 2022	HMDB	HMDB0012254	Carbohydrates and carbohydrate conjugates	Maltopentaose	Lactobacillus crispatus	Não especificado	3	positive	CIN
Bokulich et al., 2022	HMDB	HMDB0000175	Purine ribonucleotides	Inosine 5'-monophosphate (imp)	Lactobacillus crispatus	Não especificado	-3	negative	CIN
Bokulich et al., 2022	HMDB	HMDB0010386	Glycerophospholipids	1-linoleoyl-gpc (18:2)	Lactobacillus crispatus	Não especificado	-3	negative	CIN
Bokulich et al., 2022	HMDB	HMDB0010384	Glycerophosphocholines	1-stearoyl-gpc (18:0)	Lactobacillus crispatus	Não especificado	-3	negative	CIN
Bokulich et al., 2022	HMDB	HMDB0008138	Glycerophosphocholines	1,2-dilinoleoyl-gpc (18:2/18:2)	Lactobacillus crispatus	Não especificado	-3	negative	CIN
Bokulich et al., 2022	HMDB	HMDB0001388	Lineolic acids and derivatives	Linolenate [alpha Or Gamma; (18:3n3 Or 6)]	Lactobacillus crispatus	Não especificado	-3	negative	CIN
Bokulich et al., 2022	HMDB	HMDB0010382	Glycerophosphocholines	1-palmitoyl-gpc (16:0)	Lactobacillus crispatus	Não especificado	-3	negative	CIN
Bokulich et al., 2022	HMDB	HMDB0000070	Amino acids, peptides, and analogues	Pipecolate	Prevotella	Não especificado	2.5	positive	CIN
Bokulich et al., 2022	HMDB	HMDB0002284	Carboxylic acid derivatives	N-acetyl-cadaverine	Prevotella	Não especificado	2.5	positive	CIN
Bokulich et al., 2022	HMDB	HMDB0001161	Fatty acids and conjugates	Deoxycarnitine	Prevotella	Não especificado	2.5	positive	CIN
Bokulich et al., 2022	HMDB	HMDB0000630	Pyrimidines and pyrimidine derivatives	Cytosine	Prevotella	Não especificado	2.5	positive	CIN
Bokulich et al., 2022	HMDB	HMDB0002931	Amino acids, peptides, and analogues	N-acetylserine	Prevotella	Não especificado	-1	negative	CIN
Bokulich et al., 2022	HMDB	HMDB0000131	Carbohydrates and carbohydrate conjugates	Glycerol	Prevotella	Não especificado	-3	negative	CIN
Bokulich et al., 2022	HMDB	HMDB0240343	Amino acids, peptides, and analogues	N-acetylmethionine Sulfoxide	Prevotella	Não especificado	-1	negative	CIN
Bokulich et al., 2022	HMDB	HMDB0012254	Carbohydrates and carbohydrate conjugates	Maltopentaose	Prevotella	Não especificado	-1	negative	CIN
Bokulich et al., 2022	HMDB	HMDB0011211	Glycerophosphocholines	1-palmitoyl-2-linoleoyl-gpc (16:0/18:2)	Prevotella	Não especificado	-3	negative	CIN
Bokulich et al., 2022	HMDB	HMDB0000175	Purine ribonucleotides	Inosine 5'-monophosphate (imp)	Prevotella	Não especificado	2.5	positive	CIN
Bokulich et al., 2022	HMDB	HMDB0000175	Purine ribonucleotides	Inosine 5'-monophosphate (imp)	Prevotella	Não especificado	-1	negative	CIN
Bokulich et al., 2022	HMDB	HMDB0008038	Glycerophosphocholines	1-stearoyl-2-oleoyl-gpc (18:0/18:1)	Prevotella	Não especificado	2.5	positive	CIN
Bokulich et al., 2022	HMDB	HMDB0010386	Glycerophosphocholines	1-linoleoyl-gpc (18:2)	Prevotella	Não especificado	2.5	positive	CIN
Bokulich et al., 2022	HMDB	HMDB0007969	Glycerophosphocholines	1-palmitoyl-2-palmitoleoyl-gpc (16:0/16:1)	Prevotella	Não especificado	2.5	positive	CIN
Bokulich et al., 2022	HMDB	HMDB0010384	Glycerophosphocholines	1-stearoyl-gpc (18:0)	Prevotella	Não especificado	-1	negative	CIN
Bokulich et al., 2022	HMDB	HMDB0008138	Glycerophosphocholines	1,2-dilinoleoyl-gpc (18:2/18:2)	Prevotella	Não especificado	-1	negative	CIN
Bokulich et al., 2022	HMDB	HMDB0007972	Glycerophosphocholines	1-palmitoyl-2-oleoyl-gpc (16:0/18:1)	Prevotella	Não especificado	2.5	positive	CIN
Bokulich et al., 2022	HMDB	HMDB0012105	Phosphosphingolipids	Tricosanoyl Sphingomyelin (d18:1/23:0)	Prevotella	Não especificado	2.5	positive	CIN
Bokulich et al., 2022	HMDB	HMDB0011210	Glycerophosphocholines	1-(1-enyl-palmitoyl)-2-oleoyl-gpc (p-16:0/18:1)	Prevotella	Não especificado	2.5	positive	CIN
Bokulich et al., 2022	HMDB	HMDB0012103	Phosphosphingolipids	Behenoyl Sphingomyelin (d18:1/22:0)	Prevotella	Não especificado	2.5	positive	CIN
Bokulich et al., 2022	HMDB	HMDB0001388	Lineolic acids and derivatives	Linolenate [alpha Or Gamma; (18:3n3 Or 6)]	Prevotella	Não especificado	2.5	positive	CIN
Bokulich et al., 2022	HMDB	HMDB0002815	Glycerophosphocholines	1-oleoyl-gpc (18:1)	Prevotella	Não especificado	2.5	positive	CIN
Bokulich et al., 2022	HMDB	HMDB0003337	Amino acids, peptides, and analogues	Glutathione, Oxidized	Prevotella	Não especificado	2.5	positive	CIN
Bokulich et al., 2022	HMDB	HMDB0008048	Glycerophosphocholines	1-stearoyl-2-arachidonoyl-gpc (18:0/20:4)	Prevotella	Não especificado	2.5	positive	CIN
Bokulich et al., 2022	HMDB	HMDB0010382	Glycerophosphocholines	1-palmitoyl-gpc (16:0)	Prevotella	Não especificado	3	positive	CIN
Bokulich et al., 2022	HMDB	HMDB0000067	Cholestane steroids	Cholesterol	Prevotella	Não especificado	3	positive	CIN
Bokulich et al., 2022	HMDB	HMDB0000564	Glycerophospholipids	1,2-dipalmitoyl-gpc (16:0/16:0)	Prevotella	Não especificado	3	positive	CIN
Bokulich et al., 2022	HMDB	HMDB0242119	Medium-chain hydroxy acids and derivatives	Mannonate	Prevotella	Não especificado	3	positive	CIN
Bokulich et al., 2022	HMDB	HMDB0000840	Benzoic acids and derivatives	2-hydroxyhippurate	Prevotella	Não especificado	3	positive	CIN
Bokulich et al., 2022	HMDB	HMDB0000303	Tryptamines and derivatives	Tryptamine	Prevotella	Não especificado	3	positive	CIN
Bokulich et al., 2022	HMDB	HMDB0062558	Amino acids, peptides, and analogues	Pyroglutamine	Prevotella	Não especificado	3	positive	CIN
Bokulich et al., 2022	HMDB	HMDB0003357	Amino acids, peptides, and analogues	N-Alpha-Acetylornithine	Prevotella	Não especificado	3	positive	CIN
Bokulich et al., 2022	HMDB	HMDB0002271	Imidazoles	Imidazole Propionate	Prevotella	Não especificado	3	positive	CIN
Bokulich et al., 2022	HMDB	HMDB0008147	Glycerophosphocholines	1-linoleoyl-2-arachidonoyl-gpc (18:2/20:4n6)	Prevotella	Não especificado	-1	negative	CIN
Bokulich et al., 2022	HMDB	HMDB0000207	Fatty acids and conjugates	Oleate/vaccenate (18:1)	Prevotella	Não especificado	-1	negative	CIN
Bokulich et al., 2022	HMDB	HMDB0008937	Glycerophosphoethanolamines	1-palmitoyl-2-arachidonoyl-gpe (16:0/20:4)	Prevotella	Não especificado	3	positive	CIN
Bokulich et al., 2022	HMDB	HMDB0000442	Beta hydroxy acids and derivatives	3-hydroxybutyrate	Prevotella	Não especificado	2.5	positive	CIN
Bokulich et al., 2022	HMDB	HMDB0001161	Fatty acids and conjugates	Deoxycarnitine	Prevotella	Não especificado	2.5	positive	CIN
Bokulich et al., 2022	HMDB	HMDB0028995	Amino acids, peptides, and analogues	Phenylalanylglycine	Prevotella	Não especificado	2.5	positive	CIN
Bokulich et al., 2022	HMDB	HMDB0000630	Pyrimidines and pyrimidine derivatives	Cytosine	Prevotella	Não especificado	2.5	positive	CIN
Bokulich et al., 2022	HMDB	HMDB0240316	Phosphate esters	Glycerophosphoglycerol	Prevotella	Não especificado	2.5	positive	CIN
Bokulich et al., 2022	HMDB	HMDB0002931	Amino acids, peptides, and analogues	N-acetylserine	Prevotella	Não especificado	-1	negative	CIN
Bokulich et al., 2022	HMDB	HMDB0011243	Glycerophosphocholines	1-stearoyl-2-oleoyl-gpc (18:0/18:1)	Prevotella	Não especificado	-1	negative	CIN
Bokulich et al., 2022	HMDB	HMDB0008038	Glycerophosphocholines	1-stearoyl-gpc (18:0)	Prevotella	Não especificado	-1	negative	CIN
Bokulich et al., 2022	HMDB	HMDB0000067	Cholestane steroids	Cholesterol	Prevotella	Não especificado	2.5	positive	CIN
Bokulich et al., 2022	HMDB	HMDB0000564	Glycerophospholipids	1,2-dipalmitoyl-gpc (16:0/16:0)	Prevotella	Não especificado	2.5	positive	CIN
Bokulich et al., 2022	HMDB	HMDB0242119	Medium-chain hydroxy acids and derivatives	Mannonate	Prevotella	Não especificado	2.5	positive	CIN
Bokulich et al., 2022	HMDB	HMDB0008937	Glycerophosphoethanolamines	1-palmitoyl-2-arachidonoyl-gpe (16:0/20:4)	Prevotella	Não especificado	-1	negative	CIN
Bokulich et al., 2022	HMDB	HMDB0000442	Beta hydroxy acids and derivatives	3-hydroxybutyrate	Porphyromonas	Não especificado	-3	negative	CIN
Bokulich et al., 2022	HMDB	HMDB0000070	Amino acids, peptides, and analogues	Pipecolate	Porphyromonas	Não especificado	-4.5	negative	CIN
Bokulich et al., 2022	HMDB	HMDB0002284	Carboxylic acid derivatives	N-acetyl-cadaverine	Porphyromonas	Não especificado	2.5	positive	CIN
Bokulich et al., 2022	HMDB	HMDB0001161	Fatty acids and conjugates	Deoxycarnitine	Porphyromonas	Não especificado	2.5	positive	CIN
Bokulich et al., 2022	HMDB	HMDB0002931	Amino acids, peptides, and analogues	N-acetylserine	Porphyromonas	Não especificado	3	positive	CIN
Bokulich et al., 2022	HMDB	HMDB0000131	Carbohydrates and carbohydrate conjugates	Glycerol	Porphyromonas	Não especificado	4.5	positive	CIN
Bokulich et al., 2022	HMDB	HMDB0240343	Amino acids, peptides, and analogues	N-acetylmethionine Sulfoxide	Porphyromonas	Não especificado	3	positive	CIN
Bokulich et al., 2022	HMDB	HMDB0012254	Carbohydrates and carbohydrate conjugates	Maltopentaose	Porphyromonas	Não especificado	3	positive	CIN
Bokulich et al., 2022	HMDB	HMDB0011211	Glycerophosphocholines	1-palmitoyl-2-linoleoyl-gpc (16:0/18:2)	Porphyromonas	Não especificado	-3	negative	CIN
Bokulich et al., 2022	HMDB	HMDB0008048	Glycerophosphocholines	1-stearoyl-2-arachidonoyl-gpc (18:0/20:4)	Porphyromonas	Não especificado	-3	negative	CIN
Bokulich et al., 2022	HMDB	HMDB0010382	Glycerophosphocholines	1-palmitoyl-gpc (16:0)	Porphyromonas	Não especificado	-3	negative	CIN
Bokulich et al., 2022	HMDB	HMDB0000067	Cholestane steroids	Cholesterol	Porphyromonas	Não especificado	-3	negative	CIN
Bokulich et al., 2022	HMDB	HMDB0000564	Glycerophospholipids	1,2-dipalmitoyl-gpc (16:0/16:0)	Porphyromonas	Não especificado	-3	negative	CIN
Bokulich et al., 2022	HMDB	HMDB0242119	Medium-chain hydroxy acids and derivatives	Mannonate	Porphyromonas	Não especificado	-3	negative	CIN
Bokulich et al., 2022	HMDB	HMDB0008147	Glycerophosphocholines	1-linoleoyl-2-arachidonoyl-gpc (18:2/20:4n6)	Porphyromonas	Não especificado	3	positive	CIN
Bokulich et al., 2022	HMDB	HMDB0000442	Beta hydroxy acids and derivatives	3-hydroxybutyrate	Ezakiella	Não especificado	-3	negative	CIN
Bokulich et al., 2022	HMDB	HMDB0000070	Amino acids, peptides, and analogues	Pipecolate	Ezakiella	Não especificado	-4.5	negative	CIN
Bokulich et al., 2022	HMDB	HMDB0002284	Carboxylic acid derivatives	N-acetyl-cadaverine	Ezakiella	Não especificado	-3	negative	CIN
Bokulich et al., 2022	HMDB	HMDB0001161	Fatty acids and conjugates	Deoxycarnitine	Ezakiella	Não especificado	-3	negative	CIN
Bokulich et al., 2022	HMDB	HMDB0002931	Amino acids, peptides, and analogues	N-acetylserine	Ezakiella	Não especificado	3	positive	CIN
Bokulich et al., 2022	HMDB	HMDB0000131	Carbohydrates and carbohydrate conjugates	Glycerol	Ezakiella	Não especificado	3	positive	CIN
Bokulich et al., 2022	HMDB	HMDB0012254	Carbohydrates and carbohydrate conjugates	Maltopentaose	Ezakiella	Não especificado	-3	negative	CIN
Bokulich et al., 2022	HMDB	HMDB0242119	Medium-chain hydroxy acids and derivatives	Mannonate	Ezakiella	Não especificado	-3	negative	CIN
Bokulich et al., 2022	HMDB	HMDB0008147	Glycerophosphocholines	1-linoleoyl-2-arachidonoyl-gpc (18:2/20:4n6)	Ezakiella	Não especificado	3	positive	CIN
Bokulich et al., 2022	HMDB	HMDB0000442	Beta hydroxy acids and derivatives	3-hydroxybutyrate	Mobiluncus	Não especificado	-3	negative	CIN
Bokulich et al., 2022	HMDB	HMDB0000070	Amino acids, peptides, and analogues	Pipecolate	Mobiluncus	Não especificado	-4.5	negative	CIN
Bokulich et al., 2022	HMDB	HMDB0002284	Carboxylic acid derivatives	N-acetyl-cadaverine	Mobiluncus	Não especificado	-3	negative	CIN
Bokulich et al., 2022	HMDB	HMDB0001161	Fatty acids and conjugates	Deoxycarnitine	Mobiluncus	Não especificado	-3	negative	CIN
Bokulich et al., 2022	HMDB	HMDB0000131	Carbohydrates and carbohydrate conjugates	Glycerol	Mobiluncus	Não especificado	3	positive	CIN
Bokulich et al., 2022	HMDB	HMDB0011211	Glycerophosphocholines	1-palmitoyl-2-linoleoyl-gpc (16:0/18:2)	Mobiluncus	Não especificado	-3	negative	CIN
Bokulich et al., 2022	HMDB	HMDB0242119	Medium-chain hydroxy acids and derivatives	Mannonate	Mobiluncus	Não especificado	-3	negative	CIN
Bokulich et al., 2022	HMDB	HMDB0008147	Glycerophosphocholines	1-linoleoyl-2-arachidonoyl-gpc (18:2/20:4n6)	Mobiluncus	Não especificado	3	positive	CIN
Bokulich et al., 2022	HMDB	HMDB0000630	Pyrimidines and pyrimidine derivatives	Cytosine	Streptococcus	Não especificado	-3	negative	CIN
Bokulich et al., 2022	HMDB	HMDB0240316	Phosphate esters	Glycerophosphoglycerol	Streptococcus	Não especificado	-3	negative	CIN
Bokulich et al., 2022	HMDB	HMDB0002931	Amino acids, peptides, and analogues	N-acetylserine	Streptococcus	Não especificado	-3	negative	CIN
Bokulich et al., 2022	HMDB	HMDB0011211	Glycerophosphocholines	1-palmitoyl-2-linoleoyl-gpc (16:0/18:2)	Streptococcus	Não especificado	4.5	positive	CIN
Bokulich et al., 2022	HMDB	HMDB0000175	Purine ribonucleotides	Inosine 5'-monophosphate (imp)	Streptococcus	Não especificado	3	positive	CIN
Bokulich et al., 2022	HMDB	HMDB0011243	Glycerophosphocholines	1-stearoyl-2-oleoyl-gpc (18:0/18:1)	Streptococcus	Não especificado	3	positive	CIN
Bokulich et al., 2022	HMDB	HMDB0010386	Glycerophosphocholines	1-linoleoyl-gpc (18:2)	Streptococcus	Não especificado	3	positive	CIN
Bokulich et al., 2022	HMDB	HMDB0007969	Glycerophosphocholines	1-palmitoyl-2-palmitoleoyl-gpc (16:0/16:1)	Streptococcus	Não especificado	3	positive	CIN
Bokulich et al., 2022	HMDB	HMDB0010384	Glycerophosphocholines	1-stearoyl-gpc (18:0)	Streptococcus	Não especificado	3	positive	CIN
Bokulich et al., 2022	HMDB	HMDB0008138	Glycerophosphocholines	1,2-dilinoleoyl-gpc (18:2/18:2)	Streptococcus	Não especificado	3	positive	CIN
Bokulich et al., 2022	HMDB	HMDB0007972	Glycerophosphocholines	1-palmitoyl-2-oleoyl-gpc (16:0/18:1)	Streptococcus	Não especificado	3	positive	CIN
Bokulich et al., 2022	HMDB	HMDB0012105	Phosphosphingolipids	Tricosanoyl Sphingomyelin (d18:1/23:0)	Streptococcus	Não especificado	3	positive	CIN
Bokulich et al., 2022	HMDB	HMDB0011210	Glycerophosphocholines	1-(1-enyl-palmitoyl)-2-oleoyl-gpc (p-16:0/18:1)	Streptococcus	Não especificado	3	positive	CIN
Bokulich et al., 2022	HMDB	HMDB0012103	Phosphosphingolipids	Behenoyl Sphingomyelin (d18:1/22:0)	Streptococcus	Não especificado	3	positive	CIN
Bokulich et al., 2022	HMDB	HMDB0001388	Lineolic acids and derivatives	Linolenate [alpha Or Gamma; (18:3n3 Or 6)]	Streptococcus	Não especificado	3	positive	CIN
Bokulich et al., 2022	HMDB	HMDB0002815	Glycerophosphocholines	1-oleoyl-gpc (18:1)	Streptococcus	Não especificado	3	positive	CIN
Bokulich et al., 2022	HMDB	HMDB0003337	Amino acids, peptides, and analogues	Glutathione, Oxidized	Streptococcus	Não especificado	3	positive	CIN
Bokulich et al., 2022	HMDB	HMDB0008048	Glycerophosphocholines	1-stearoyl-2-arachidonoyl-gpc (18:0/20:4)	Streptococcus	Não especificado	3	positive	CIN
Bokulich et al., 2022	HMDB	HMDB0010382	Glycerophosphocholines	1-palmitoyl-gpc (16:0)	Streptococcus	Não especificado	4.5	positive	CIN
Bokulich et al., 2022	HMDB	HMDB0000067	Cholestane steroids	Cholesterol	Streptococcus	Não especificado	3	positive	CIN
Bokulich et al., 2022	HMDB	HMDB0000564	Glycerophospholipids	1,2-dipalmitoyl-gpc (16:0/16:0)	Streptococcus	Não especificado	3	positive	CIN
Bokulich et al., 2022	HMDB	HMDB0242119	Medium-chain hydroxy acids and derivatives	Mannonate	Streptococcus	Não especificado	3	positive	CIN
Bokulich et al., 2022	HMDB	HMDB0000840	Benzoic acids and derivatives	2-hydroxyhippurate	Streptococcus	Não especificado	-3	negative	CIN
Bokulich et al., 2022	HMDB	HMDB0000207	Fatty acids and conjugates	Oleate/vaccenate (18:1)	Streptococcus	Não especificado	-3	negative	CIN
Bokulich et al., 2022	HMDB	HMDB0011211	Glycerophosphocholines	1-palmitoyl-2-linoleoyl-gpc (16:0/18:2)	Streptococcus	Não especificado	3	positive	CIN
Bokulich et al., 2022	HMDB	HMDB0000840	Benzoic acids and derivatives	2-hydroxyhippurate	Streptococcus	Não especificado	-1.5	negative	CIN
Bokulich et al., 2022	HMDB	HMDB0000303	Tryptamines and derivatives	Tryptamine	Streptococcus	Não especificado	-1.5	negative	CIN
Bokulich et al., 2022	HMDB	HMDB0003357	Amino acids, peptides, and analogues	N-Alpha-Acetylornithine	Streptococcus	Não especificado	-1.5	negative	CIN
Bokulich et al., 2022	HMDB	HMDB0002271	Imidazoles	Imidazole Propionate	Streptococcus	Não especificado	-1.5	negative	CIN
Bokulich et al., 2022	HMDB	HMDB0011211	Glycerophosphocholines	1-palmitoyl-2-linoleoyl-gpc (16:0/18:2)	Staphylococcus	Não especificado	3	positive	CIN
Bokulich et al., 2022	HMDB	HMDB0000303	Tryptamines and derivatives	Tryptamine	Staphylococcus	Não especificado	-3	negative	CIN
Bokulich et al., 2022	HMDB	HMDB0062558	Amino acids, peptides, and analogues	Pyroglutamine	Staphylococcus	Não especificado	-3	negative	CIN
Bokulich et al., 2022	HMDB	HMDB0003357	Amino acids, peptides, and analogues	N-Alpha-Acetylornithine	Staphylococcus	Não especificado	-1.5	negative	CIN
Bokulich et al., 2022	HMDB	HMDB0002271	Imidazoles	Imidazole Propionate	Staphylococcus	Não especificado	-1.5	negative	CIN
Bokulich et al., 2022	HMDB	HMDB0000207	Fatty acids and conjugates	Oleate/vaccenate (18:1)	Staphylococcus	Não especificado	2.5	positive	CIN
Bokulich et al., 2022	HMDB	HMDB0028995	Amino acids, peptides, and analogues	Phenylalanylglycine	Clostridia	Não especificado	-1	negative	CIN
Bokulich et al., 2022	HMDB	HMDB0240316	Phosphate esters	Glycerophosphoglycerol	Clostridia	Não especificado	-1	negative	CIN
Bokulich et al., 2022	HMDB	HMDB0000131	Carbohydrates and carbohydrate conjugates	Glycerol	Clostridia	Não especificado	-3	negative	CIN
Bokulich et al., 2022	HMDB	HMDB0240343	Amino acids, peptides, and analogues	N-acetylmethionine Sulfoxide	Clostridia	Não especificado	-1	negative	CIN
Bokulich et al., 2022	HMDB	HMDB0012254	Carbohydrates and carbohydrate conjugates	Maltopentaose	Clostridia	Não especificado	-1	negative	CIN
Bokulich et al., 2022	HMDB	HMDB0011211	Glycerophosphocholines	1-palmitoyl-2-linoleoyl-gpc (16:0/18:2)	Clostridia	Não especificado	3.5	positive	CIN
Bokulich et al., 2022	HMDB	HMDB0000175	Purine ribonucleotides	Inosine 5'-monophosphate (imp)	Clostridia	Não especificado	2.5	positive	CIN
Bokulich et al., 2022	HMDB	HMDB0011243	Glycerophosphocholines	1-stearoyl-2-oleoyl-gpc (18:0/18:1)	Clostridia	Não especificado	2.5	positive	CIN
Bokulich et al., 2022	HMDB	HMDB0007969	Glycerophosphocholines	1-palmitoyl-2-palmitoleoyl-gpc (16:0/16:1)	Clostridia	Não especificado	2.5	positive	CIN
Bokulich et al., 2022	HMDB	HMDB0008138	Glycerophosphocholines	1,2-dilinoleoyl-gpc (18:2/18:2)	Clostridia	Não especificado	2.5	positive	CIN
Bokulich et al., 2022	HMDB	HMDB0007972	Glycerophosphocholines	1-palmitoyl-2-oleoyl-gpc (16:0/18:1)	Clostridia	Não especificado	2.5	positive	CIN
Bokulich et al., 2022	HMDB	HMDB0012105	Phosphosphingolipids	Tricosanoyl Sphingomyelin (d18:1/23:0)	Clostridia	Não especificado	2.5	positive	CIN
Bokulich et al., 2022	HMDB	HMDB0011210	Glycerophosphocholines	1-(1-enyl-palmitoyl)-2-oleoyl-gpc (p-16:0/18:1)	Clostridia	Não especificado	2.5	positive	CIN
Bokulich et al., 2022	HMDB	HMDB0012103	Phosphosphingolipids	Behenoyl Sphingomyelin (d18:1/22:0)	Clostridia	Não especificado	2.5	positive	CIN
Bokulich et al., 2022	HMDB	HMDB0001388	Lineolic acids and derivatives	Linolenate [alpha Or Gamma; (18:3n3 Or 6)]	Clostridia	Não especificado	2.5	positive	CIN
Bokulich et al., 2022	HMDB	HMDB0002815	Glycerophosphocholines	1-oleoyl-gpc (18:1)	Clostridia	Não especificado	2.5	positive	CIN
Bokulich et al., 2022	HMDB	HMDB0003337	Amino acids, peptides, and analogues	Glutathione, Oxidized	Clostridia	Não especificado	2.5	positive	CIN
Bokulich et al., 2022	HMDB	HMDB0010382	Glycerophosphocholines	1-palmitoyl-gpc (16:0)	Clostridia	Não especificado	3	positive	CIN
Bokulich et al., 2022	HMDB	HMDB0000067	Cholestane steroids	Cholesterol	Clostridia	Não especificado	3	positive	CIN
Bokulich et al., 2022	HMDB	HMDB0000564	Glycerophospholipids	1,2-dipalmitoyl-gpc (16:0/16:0)	Clostridia	Não especificado	3	positive	CIN
Bokulich et al., 2022	HMDB	HMDB0242119	Medium-chain hydroxy acids and derivatives	Mannonate	Clostridia	Não especificado	3	positive	CIN
Bokulich et al., 2022	HMDB	HMDB0000840	Benzoic acids and derivatives	2-hydroxyhippurate	Clostridia	Não especificado	-3	negative	CIN
Bokulich et al., 2022	HMDB	HMDB0062558	Amino acids, peptides, and analogues	Pyroglutamine	Clostridia	Não especificado	2.5	positive	CIN
Bokulich et al., 2022	HMDB	HMDB0000442	Beta hydroxy acids and derivatives	3-hydroxybutyrate	Clostridia	Não especificado	-3	negative	CIN
Bokulich et al., 2022	HMDB	HMDB0000070	Amino acids, peptides, and analogues	Pipecolate	Clostridia	Não especificado	-3	negative	CIN
Bokulich et al., 2022	HMDB	HMDB0000630	Pyrimidines and pyrimidine derivatives	Cytosine	Anaerococcus	Não especificado	2.5	positive	CIN
Bokulich et al., 2022	HMDB	HMDB0240316	Phosphate esters	Glycerophosphoglycerol	Anaerococcus	Não especificado	2.5	positive	CIN
Bokulich et al., 2022	HMDB	HMDB0000131	Carbohydrates and carbohydrate conjugates	Glycerol	Anaerococcus	Não especificado	2.5	positive	CIN
Bokulich et al., 2022	HMDB	HMDB0240343	Amino acids, peptides, and analogues	N-acetylmethionine Sulfoxide	Anaerococcus	Não especificado	2.5	positive	CIN
Bokulich et al., 2022	HMDB	HMDB0012254	Carbohydrates and carbohydrate conjugates	Maltopentaose	Anaerococcus	Não especificado	2.5	positive	CIN
Bokulich et al., 2022	HMDB	HMDB0011211	Glycerophosphocholines	1-palmitoyl-2-linoleoyl-gpc (16:0/18:2)	Anaerococcus	Não especificado	-3	negative	CIN
Bokulich et al., 2022	HMDB	HMDB0010386	Glycerophosphocholines	1-linoleoyl-gpc (18:2)	Anaerococcus	Não especificado	-1	negative	CIN
Bokulich et al., 2022	HMDB	HMDB0007969	Glycerophosphocholines	1-palmitoyl-2-palmitoleoyl-gpc (16:0/16:1)	Anaerococcus	Não especificado	-1	negative	CIN
Bokulich et al., 2022	HMDB	HMDB0008138	Glycerophosphocholines	1,2-dilinoleoyl-gpc (18:2/18:2)	Anaerococcus	Não especificado	-1	negative	CIN
Bokulich et al., 2022	HMDB	HMDB0007972	Glycerophosphocholines	1-palmitoyl-2-oleoyl-gpc (16:0/18:1)	Anaerococcus	Não especificado	-1	negative	CIN
Bokulich et al., 2022	HMDB	HMDB0012105	Phosphosphingolipids	Tricosanoyl Sphingomyelin (d18:1/23:0)	Anaerococcus	Não especificado	-1	negative	CIN
Bokulich et al., 2022	HMDB	HMDB0011210	Glycerophosphocholines	1-(1-enyl-palmitoyl)-2-oleoyl-gpc (p-16:0/18:1)	Anaerococcus	Não especificado	-1	negative	CIN
Bokulich et al., 2022	HMDB	HMDB0012103	Phosphosphingolipids	Behenoyl Sphingomyelin (d18:1/22:0)	Anaerococcus	Não especificado	-1	negative	CIN
Bokulich et al., 2022	HMDB	HMDB0001388	Lineolic acids and derivatives	Linolenate [alpha Or Gamma; (18:3n3 Or 6)]	Anaerococcus	Não especificado	-1	negative	CIN
Bokulich et al., 2022	HMDB	HMDB0003337	Amino acids, peptides, and analogues	Glutathione, Oxidized	Anaerococcus	Não especificado	-1	negative	CIN
Bokulich et al., 2022	HMDB	HMDB0008048	Glycerophosphocholines	1-stearoyl-2-arachidonoyl-gpc (18:0/20:4)	Anaerococcus	Não especificado	-1	negative	CIN
Bokulich et al., 2022	HMDB	HMDB0010382	Glycerophosphocholines	1-palmitoyl-gpc (16:0)	Anaerococcus	Não especificado	-1	negative	CIN
Bokulich et al., 2022	HMDB	HMDB0000067	Cholestane steroids	Cholesterol	Anaerococcus	Não especificado	-1	negative	CIN
Bokulich et al., 2022	HMDB	HMDB0000564	Glycerophospholipids	1,2-dipalmitoyl-gpc (16:0/16:0)	Anaerococcus	Não especificado	-1	negative	CIN
Bokulich et al., 2022	HMDB	HMDB0242119	Medium-chain hydroxy acids and derivatives	Mannonate	Anaerococcus	Não especificado	-1	negative	CIN
Bokulich et al., 2022	HMDB	HMDB0000840	Benzoic acids and derivatives	2-hydroxyhippurate	Anaerococcus	Não especificado	2.5	positive	CIN
Bokulich et al., 2022	HMDB	HMDB0000303	Tryptamines and derivatives	Tryptamine	Anaerococcus	Não especificado	2.5	positive	CIN
Bokulich et al., 2022	HMDB	HMDB0003357	Amino acids, peptides, and analogues	N-Alpha-Acetylornithine	Anaerococcus	Não especificado	3	positive	CIN
Bokulich et al., 2022	HMDB	HMDB0002271	Imidazoles	Imidazole Propionate	Anaerococcus	Não especificado	2.5	positive	CIN
Bokulich et al., 2022	HMDB	HMDB0000442	Beta hydroxy acids and derivatives	3-hydroxybutyrate	Peptoniphilus	Não especificado	-3	negative	CIN
Bokulich et al., 2022	HMDB	HMDB0000070	Amino acids, peptides, and analogues	Pipecolate	Peptoniphilus	Não especificado	-3	negative	CIN
Bokulich et al., 2022	HMDB	HMDB0002284	Carboxylic acid derivatives	N-acetyl-cadaverine	Peptoniphilus	Não especificado	-1	negative	CIN
Bokulich et al., 2022	HMDB	HMDB0001161	Fatty acids and conjugates	Deoxycarnitine	Peptoniphilus	Não especificado	-1	negative	CIN
Bokulich et al., 2022	HMDB	HMDB0000630	Pyrimidines and pyrimidine derivatives	Cytosine	Peptoniphilus	Não especificado	2.5	positive	CIN
Bokulich et al., 2022	HMDB	HMDB0010386	Glycerophosphocholines	1-linoleoyl-gpc (18:2)	Peptoniphilus	Não especificado	2.5	positive	CIN
Bokulich et al., 2022	HMDB	HMDB0007969	Glycerophosphocholines	1-palmitoyl-2-palmitoleoyl-gpc (16:0/16:1)	Peptoniphilus	Não especificado	2.5	positive	CIN
Bokulich et al., 2022	HMDB	HMDB0000303	Tryptamines and derivatives	Tryptamine	Peptoniphilus	Não especificado	-1	negative	CIN
Bokulich et al., 2022	HMDB	HMDB0008147	Glycerophosphocholines	1-linoleoyl-2-arachidonoyl-gpc (18:2/20:4n6)	Peptoniphilus	Não especificado	3	positive	CIN
Bokulich et al., 2022	HMDB	HMDB0000207	Fatty acids and conjugates	Oleate/vaccenate (18:1)	Peptoniphilus	Não especificado	2.5	positive	CIN
Bokulich et al., 2022	HMDB	HMDB0008937	Glycerophosphoethanolamines	1-palmitoyl-2-arachidonoyl-gpe (16:0/20:4)	Peptoniphilus	Não especificado	2.5	positive	CIN
Bokulich et al., 2022	HMDB	HMDB0000630	Pyrimidines and pyrimidine derivatives	Cytosine	Peptoniphilus	Não especificado	2.5	positive	CIN
Bokulich et al., 2022	HMDB	HMDB0240316	Phosphate esters	Glycerophosphoglycerol	Peptoniphilus	Não especificado	2.5	positive	CIN
Bokulich et al., 2022	HMDB	HMDB0000131	Carbohydrates and carbohydrate conjugates	Glycerol	Peptoniphilus	Não especificado	2.5	positive	CIN
Bokulich et al., 2022	HMDB	HMDB0240343	Amino acids, peptides, and analogues	N-acetylmethionine Sulfoxide	Peptoniphilus	Não especificado	2.5	positive	CIN
Bokulich et al., 2022	HMDB	HMDB0012254	Carbohydrates and carbohydrate conjugates	Maltopentaose	Peptoniphilus	Não especificado	2.5	positive	CIN
Bokulich et al., 2022	HMDB	HMDB0011211	Glycerophosphocholines	1-palmitoyl-2-linoleoyl-gpc (16:0/18:2)	Peptoniphilus	Não especificado	-3	negative	CIN
Bokulich et al., 2022	HMDB	HMDB0010386	Glycerophosphocholines	1-linoleoyl-gpc (18:2)	Peptoniphilus	Não especificado	-1	negative	CIN
Bokulich et al., 2022	HMDB	HMDB0007969	Glycerophosphocholines	1-palmitoyl-2-palmitoleoyl-gpc (16:0/16:1)	Peptoniphilus	Não especificado	-1	negative	CIN
Bokulich et al., 2022	HMDB	HMDB0010384	Glycerophosphocholines	1-stearoyl-gpc (18:0)	Peptoniphilus	Não especificado	-1	negative	CIN
Bokulich et al., 2022	HMDB	HMDB0008138	Glycerophosphocholines	1,2-dilinoleoyl-gpc (18:2/18:2)	Peptoniphilus	Não especificado	-1	negative	CIN
Bokulich et al., 2022	HMDB	HMDB0007972	Glycerophosphocholines	1-palmitoyl-2-oleoyl-gpc (16:0/18:1)	Peptoniphilus	Não especificado	-1	negative	CIN
Bokulich et al., 2022	HMDB	HMDB0012105	Phosphosphingolipids	Tricosanoyl Sphingomyelin (d18:1/23:0)	Peptoniphilus	Não especificado	-1	negative	CIN
Bokulich et al., 2022	HMDB	HMDB0011210	Glycerophosphocholines	1-(1-enyl-palmitoyl)-2-oleoyl-gpc (p-16:0/18:1)	Peptoniphilus	Não especificado	-1	negative	CIN
Bokulich et al., 2022	HMDB	HMDB0012103	Phosphosphingolipids	Behenoyl Sphingomyelin (d18:1/22:0)	Peptoniphilus	Não especificado	-1	negative	CIN
Bokulich et al., 2022	HMDB	HMDB0002815	Glycerophosphocholines	1-oleoyl-gpc (18:1)	Peptoniphilus	Não especificado	-1	negative	CIN
Bokulich et al., 2022	HMDB	HMDB0003337	Amino acids, peptides, and analogues	Glutathione, Oxidized	Peptoniphilus	Não especificado	-1	negative	CIN
Bokulich et al., 2022	HMDB	HMDB0010382	Glycerophosphocholines	1-palmitoyl-gpc (16:0)	Peptoniphilus	Não especificado	-1	negative	CIN
Bokulich et al., 2022	HMDB	HMDB0000067	Cholestane steroids	Cholesterol	Peptoniphilus	Não especificado	-1	negative	CIN
Bokulich et al., 2022	HMDB	HMDB0000564	Glycerophospholipids	1,2-dipalmitoyl-gpc (16:0/16:0)	Peptoniphilus	Não especificado	-1	negative	CIN
Bokulich et al., 2022	HMDB	HMDB0242119	Medium-chain hydroxy acids and derivatives	Mannonate	Peptoniphilus	Não especificado	-1	negative	CIN
Bokulich et al., 2022	HMDB	HMDB0000840	Benzoic acids and derivatives	2-hydroxyhippurate	Peptoniphilus	Não especificado	3	positive	CIN
Bokulich et al., 2022	HMDB	HMDB0000303	Tryptamines and derivatives	Tryptamine	Peptoniphilus	Não especificado	3	positive	CIN
Bokulich et al., 2022	HMDB	HMDB0002271	Imidazoles	Imidazole Propionate	Peptoniphilus	Não especificado	2.5	positive	CIN
Bokulich et al., 2022	HMDB	HMDB0008147	Glycerophosphocholines	1-linoleoyl-2-arachidonoyl-gpc (18:2/20:4n6)	Peptoniphilus	Não especificado	2.5	positive	CIN
Bokulich et al., 2022	HMDB	HMDB0000207	Fatty acids and conjugates	Oleate/vaccenate (18:1)	Peptoniphilus	Não especificado	-1	negative	CIN
Bokulich et al., 2022	HMDB	HMDB0008937	Glycerophosphoethanolamines	1-palmitoyl-2-arachidonoyl-gpe (16:0/20:4)	Peptoniphilus	Não especificado	-1	negative	CIN
Bokulich et al., 2022	HMDB	HMDB0000442	Beta hydroxy acids and derivatives	3-hydroxybutyrate	Atopobium vaginae	Não especificado	3	positive	CIN
Bokulich et al., 2022	HMDB	HMDB0000070	Amino acids, peptides, and analogues	Pipecolate	Atopobium vaginae	Não especificado	3	positive	CIN
Bokulich et al., 2022	HMDB	HMDB0002284	Carboxylic acid derivatives	N-acetyl-cadaverine	Atopobium vaginae	Não especificado	3	positive	CIN
Bokulich et al., 2022	HMDB	HMDB0001161	Fatty acids and conjugates	Deoxycarnitine	Atopobium vaginae	Não especificado	3	positive	CIN
Bokulich et al., 2022	HMDB	HMDB0028995	Amino acids, peptides, and analogues	Phenylalanylglycine	Atopobium vaginae	Não especificado	-3	negative	CIN
Bokulich et al., 2022	HMDB	HMDB0000630	Pyrimidines and pyrimidine derivatives	Cytosine	Atopobium vaginae	Não especificado	-1	negative	CIN
Bokulich et al., 2022	HMDB	HMDB0240316	Phosphate esters	Glycerophosphoglycerol	Atopobium vaginae	Não especificado	-1	negative	CIN
Bokulich et al., 2022	HMDB	HMDB0002931	Amino acids, peptides, and analogues	N-acetylserine	Atopobium vaginae	Não especificado	-1	negative	CIN
Bokulich et al., 2022	HMDB	HMDB0000131	Carbohydrates and carbohydrate conjugates	Glycerol	Atopobium vaginae	Não especificado	-1	negative	CIN
Bokulich et al., 2022	HMDB	HMDB0240343	Amino acids, peptides, and analogues	N-acetylmethionine Sulfoxide	Atopobium vaginae	Não especificado	-1	negative	CIN
Bokulich et al., 2022	HMDB	HMDB0012254	Carbohydrates and carbohydrate conjugates	Maltopentaose	Atopobium vaginae	Não especificado	-1	negative	CIN
Bokulich et al., 2022	HMDB	HMDB0011211	Glycerophosphocholines	1-palmitoyl-2-linoleoyl-gpc (16:0/18:2)	Atopobium vaginae	Não especificado	2.5	positive	CIN
Bokulich et al., 2022	HMDB	HMDB0000175	Purine ribonucleotides	Inosine 5'-monophosphate (imp)	Atopobium vaginae	Não especificado	3	positive	CIN
Bokulich et al., 2022	HMDB	HMDB0008138	Glycerophosphocholines	1,2-dilinoleoyl-gpc (18:2/18:2)	Atopobium vaginae	Não especificado	2.5	positive	CIN
Bokulich et al., 2022	HMDB	HMDB0001388	Lineolic acids and derivatives	Linolenate [alpha Or Gamma; (18:3n3 Or 6)]	Atopobium vaginae	Não especificado	2.5	positive	CIN
Bokulich et al., 2022	HMDB	HMDB0008048	Glycerophosphocholines	1-stearoyl-2-arachidonoyl-gpc (18:0/20:4)	Atopobium vaginae	Não especificado	2.5	positive	CIN
Bokulich et al., 2022	HMDB	HMDB0010382	Glycerophosphocholines	1-palmitoyl-gpc (16:0)	Atopobium vaginae	Não especificado	2.5	positive	CIN
Bokulich et al., 2022	HMDB	HMDB0000067	Cholestane steroids	Cholesterol	Atopobium vaginae	Não especificado	2.5	positive	CIN
Bokulich et al., 2022	HMDB	HMDB0000564	Glycerophospholipids	1,2-dipalmitoyl-gpc (16:0/16:0)	Atopobium vaginae	Não especificado	2.5	positive	CIN
Bokulich et al., 2022	HMDB	HMDB0242119	Medium-chain hydroxy acids and derivatives	Mannonate	Atopobium vaginae	Não especificado	2.5	positive	CIN
Bokulich et al., 2022	HMDB	HMDB0000840	Benzoic acids and derivatives	2-hydroxyhippurate	Atopobium vaginae	Não especificado	-1	negative	CIN
Bokulich et al., 2022	HMDB	HMDB0000303	Tryptamines and derivatives	Tryptamine	Atopobium vaginae	Não especificado	2.5	positive	CIN
Bokulich et al., 2022	HMDB	HMDB0062558	Amino acids, peptides, and analogues	Pyroglutamine	Atopobium vaginae	Não especificado	2.5	positive	CIN
Bokulich et al., 2022	HMDB	HMDB0003357	Amino acids, peptides, and analogues	N-Alpha-Acetylornithine	Atopobium vaginae	Não especificado	2.5	positive	CIN
Bokulich et al., 2022	HMDB	HMDB0002271	Imidazoles	Imidazole Propionate	Atopobium vaginae	Não especificado	2.5	positive	CIN
Bokulich et al., 2022	HMDB	HMDB0008147	Glycerophosphocholines	1-linoleoyl-2-arachidonoyl-gpc (18:2/20:4n6)	Atopobium vaginae	Não especificado	-1	negative	CIN
Bokulich et al., 2022	HMDB	HMDB0000070	Amino acids, peptides, and analogues	Pipecolate	Atopobium vaginae	Não especificado	-1	negative	CIN
Bokulich et al., 2022	HMDB	HMDB0001161	Fatty acids and conjugates	Deoxycarnitine	Atopobium vaginae	Não especificado	-1	negative	CIN
Bokulich et al., 2022	HMDB	HMDB0028995	Amino acids, peptides, and analogues	Phenylalanylglycine	Atopobium vaginae	Não especificado	2.5	positive	CIN
Bokulich et al., 2022	HMDB	HMDB0000630	Pyrimidines and pyrimidine derivatives	Cytosine	Lactobacillus coleohominis	Não especificado	2.5	positive	CIN
Bokulich et al., 2022	HMDB	HMDB0240316	Phosphate esters	Glycerophosphoglycerol	Lactobacillus coleohominis	Não especificado	2.5	positive	CIN
Bokulich et al., 2022	HMDB	HMDB0002931	Amino acids, peptides, and analogues	N-acetylserine	Lactobacillus coleohominis	Não especificado	2.5	positive	CIN
Bokulich et al., 2022	HMDB	HMDB0000131	Carbohydrates and carbohydrate conjugates	Glycerol	Lactobacillus coleohominis	Não especificado	2.5	positive	CIN
Bokulich et al., 2022	HMDB	HMDB0240343	Amino acids, peptides, and analogues	N-acetylmethionine Sulfoxide	Lactobacillus coleohominis	Não especificado	2.5	positive	CIN
Bokulich et al., 2022	HMDB	HMDB0012254	Carbohydrates and carbohydrate conjugates	Maltopentaose	Lactobacillus coleohominis	Não especificado	2.5	positive	CIN
Bokulich et al., 2022	HMDB	HMDB0011211	Glycerophosphocholines	1-palmitoyl-2-linoleoyl-gpc (16:0/18:2)	Lactobacillus coleohominis	Não especificado	-1	negative	CIN
Bokulich et al., 2022	HMDB	HMDB0000175	Purine ribonucleotides	Inosine 5'-monophosphate (imp)	Lactobacillus coleohominis	Não especificado	-1	negative	CIN
Bokulich et al., 2022	HMDB	HMDB0008038	Glycerophosphocholines	1-stearoyl-2-oleoyl-gpc (18:0/18:1)	Lactobacillus coleohominis	Não especificado	-1	negative	CIN
Bokulich et al., 2022	HMDB	HMDB0010386	Glycerophosphocholines	1-linoleoyl-gpc (18:2)	Lactobacillus coleohominis	Não especificado	-1	negative	CIN
Bokulich et al., 2022	HMDB	HMDB0007969	Glycerophosphocholines	1-palmitoyl-2-palmitoleoyl-gpc (16:0/16:1)	Lactobacillus coleohominis	Não especificado	-1	negative	CIN
Bokulich et al., 2022	HMDB	HMDB0010384	Glycerophosphocholines	1-stearoyl-gpc (18:0)	Lactobacillus coleohominis	Não especificado	-1	negative	CIN
Bokulich et al., 2022	HMDB	HMDB0008138	Glycerophosphocholines	1,2-dilinoleoyl-gpc (18:2/18:2)	Lactobacillus coleohominis	Não especificado	-1	negative	CIN
Bokulich et al., 2022	HMDB	HMDB0007972	Glycerophosphocholines	1-palmitoyl-2-oleoyl-gpc (16:0/18:1)	Lactobacillus coleohominis	Não especificado	-1	negative	CIN
Bokulich et al., 2022	HMDB	HMDB0012105	Phosphosphingolipids	Tricosanoyl Sphingomyelin (d18:1/23:0)	Lactobacillus coleohominis	Não especificado	-1	negative	CIN
Bokulich et al., 2022	HMDB	HMDB0011210	Glycerophosphocholines	1-(1-enyl-palmitoyl)-2-oleoyl-gpc (p-16:0/18:1)	Lactobacillus coleohominis	Não especificado	-1	negative	CIN
Bokulich et al., 2022	HMDB	HMDB0012103	Phosphosphingolipids	Behenoyl Sphingomyelin (d18:1/22:0)	Lactobacillus coleohominis	Não especificado	-1	negative	CIN
Bokulich et al., 2022	HMDB	HMDB0001388	Lineolic acids and derivatives	Linolenate [alpha Or Gamma; (18:3n3 Or 6)]	Lactobacillus coleohominis	Não especificado	-1	negative	CIN
Bokulich et al., 2022	HMDB	HMDB0002815	Glycerophosphocholines	1-oleoyl-gpc (18:1)	Lactobacillus coleohominis	Não especificado	-1	negative	CIN
Bokulich et al., 2022	HMDB	HMDB0003337	Amino acids, peptides, and analogues	Glutathione, Oxidized	Lactobacillus coleohominis	Não especificado	-1	negative	CIN
Bokulich et al., 2022	HMDB	HMDB0008048	Glycerophosphocholines	1-stearoyl-2-arachidonoyl-gpc (18:0/20:4)	Lactobacillus coleohominis	Não especificado	-1	negative	CIN
Bokulich et al., 2022	HMDB	HMDB0010382	Glycerophosphocholines	1-palmitoyl-gpc (16:0)	Lactobacillus coleohominis	Não especificado	-1	negative	CIN
Bokulich et al., 2022	HMDB	HMDB0000067	Cholestane steroids	Cholesterol	Lactobacillus coleohominis	Não especificado	-1	negative	CIN
Bokulich et al., 2022	HMDB	HMDB0000564	Glycerophospholipids	1,2-dipalmitoyl-gpc (16:0/16:0)	Lactobacillus coleohominis	Não especificado	-1	negative	CIN
Bokulich et al., 2022	HMDB	HMDB0242119	Medium-chain hydroxy acids and derivatives	Mannonate	Lactobacillus coleohominis	Não especificado	-1	negative	CIN
Bokulich et al., 2022	HMDB	HMDB0000442	Beta hydroxy acids and derivatives	3-hydroxybutyrate	Veillonellales	Não especificado	2.5	positive	CIN
Bokulich et al., 2022	HMDB	HMDB0000070	Amino acids, peptides, and analogues	Pipecolate	Veillonellales	Não especificado	3	positive	CIN
Bokulich et al., 2022	HMDB	HMDB0002284	Carboxylic acid derivatives	N-acetyl-cadaverine	Veillonellales	Não especificado	2.5	positive	CIN
Bokulich et al., 2022	HMDB	HMDB0001161	Fatty acids and conjugates	Deoxycarnitine	Veillonellales	Não especificado	2.5	positive	CIN
Bokulich et al., 2022	HMDB	HMDB0240316	Phosphate esters	Glycerophosphoglycerol	Veillonellales	Não especificado	-1	negative	CIN
Bokulich et al., 2022	HMDB	HMDB0002931	Amino acids, peptides, and analogues	N-acetylserine	Veillonellales	Não especificado	-1	negative	CIN
Bokulich et al., 2022	HMDB	HMDB0240343	Amino acids, peptides, and analogues	N-acetylmethionine Sulfoxide	Veillonellales	Não especificado	-1	negative	CIN
Bokulich et al., 2022	HMDB	HMDB0012254	Carbohydrates and carbohydrate conjugates	Maltopentaose	Veillonellales	Não especificado	-1	negative	CIN
Bokulich et al., 2022	HMDB	HMDB0011211	Glycerophosphocholines	1-palmitoyl-2-linoleoyl-gpc (16:0/18:2)	Veillonellales	Não especificado	2.5	positive	CIN
Bokulich et al., 2022	HMDB	HMDB0000175	Purine ribonucleotides	Inosine 5'-monophosphate (imp)	Veillonellales	Não especificado	2.5	positive	CIN
Bokulich et al., 2022	HMDB	HMDB0008038	Glycerophosphocholines	1-stearoyl-2-oleoyl-gpc (18:0/18:1)	Veillonellales	Não especificado	2.5	positive	CIN
Bokulich et al., 2022	HMDB	HMDB0010386	Glycerophosphocholines	1-linoleoyl-gpc (18:2)	Veillonellales	Não especificado	2.5	positive	CIN
Bokulich et al., 2022	HMDB	HMDB0007969	Glycerophosphocholines	1-palmitoyl-2-palmitoleoyl-gpc (16:0/16:1)	Veillonellales	Não especificado	2.5	positive	CIN
Bokulich et al., 2022	HMDB	HMDB0008138	Glycerophosphocholines	1,2-dilinoleoyl-gpc (18:2/18:2)	Veillonellales	Não especificado	2.5	positive	CIN
Bokulich et al., 2022	HMDB	HMDB0007972	Glycerophosphocholines	1-palmitoyl-2-oleoyl-gpc (16:0/18:1)	Veillonellales	Não especificado	2.5	positive	CIN
Bokulich et al., 2022	HMDB	HMDB0012105	Phosphosphingolipids	Tricosanoyl Sphingomyelin (d18:1/23:0)	Veillonellales	Não especificado	2.5	positive	CIN
Bokulich et al., 2022	HMDB	HMDB0011210	Glycerophosphocholines	1-(1-enyl-palmitoyl)-2-oleoyl-gpc (p-16:0/18:1)	Veillonellales	Não especificado	2.5	positive	CIN
Bokulich et al., 2022	HMDB	HMDB0012103	Phosphosphingolipids	Behenoyl Sphingomyelin (d18:1/22:0)	Veillonellales	Não especificado	2.5	positive	CIN
Bokulich et al., 2022	HMDB	HMDB0001388	Lineolic acids and derivatives	Linolenate [alpha Or Gamma; (18:3n3 Or 6)]	Veillonellales	Não especificado	2.5	positive	CIN
Bokulich et al., 2022	HMDB	HMDB0008048	Glycerophosphocholines	1-stearoyl-2-arachidonoyl-gpc (18:0/20:4)	Veillonellales	Não especificado	3	positive	CIN
Bokulich et al., 2022	HMDB	HMDB0010382	Glycerophosphocholines	1-palmitoyl-gpc (16:0)	Veillonellales	Não especificado	3	positive	CIN
Bokulich et al., 2022	HMDB	HMDB0000067	Cholestane steroids	Cholesterol	Veillonellales	Não especificado	3	positive	CIN
Bokulich et al., 2022	HMDB	HMDB0000564	Glycerophospholipids	1,2-dipalmitoyl-gpc (16:0/16:0)	Veillonellales	Não especificado	3	positive	CIN
Bokulich et al., 2022	HMDB	HMDB0242119	Medium-chain hydroxy acids and derivatives	Mannonate	Veillonellales	Não especificado	3	positive	CIN
Bokulich et al., 2022	HMDB	HMDB0000303	Tryptamines and derivatives	Tryptamine	Veillonellales	Não especificado	2.5	positive	CIN
Bokulich et al., 2022	HMDB	HMDB0062558	Amino acids, peptides, and analogues	Pyroglutamine	Veillonellales	Não especificado	2.5	positive	CIN
Bokulich et al., 2022	HMDB	HMDB0008147	Glycerophosphocholines	1-linoleoyl-2-arachidonoyl-gpc (18:2/20:4n6)	Veillonellales	Não especificado	-1	negative	CIN
Bokulich et al., 2022	HMDB	HMDB0000207	Fatty acids and conjugates	Oleate/vaccenate (18:1)	Veillonellales	Não especificado	-1	negative	CIN
Bokulich et al., 2022	HMDB	HMDB0008937	Glycerophosphoethanolamines	1-palmitoyl-2-arachidonoyl-gpe (16:0/20:4)	Veillonellales	Não especificado	-1	negative	CIN
Bokulich et al., 2022	HMDB	HMDB0000442	Beta hydroxy acids and derivatives	3-hydroxybutyrate	Dialister	Não especificado	2.5	positive	CIN
Bokulich et al., 2022	HMDB	HMDB0000070	Amino acids, peptides, and analogues	Pipecolate	Dialister	Não especificado	2.5	positive	CIN
Bokulich et al., 2022	HMDB	HMDB0002284	Carboxylic acid derivatives	N-acetyl-cadaverine	Dialister	Não especificado	2.5	positive	CIN
Bokulich et al., 2022	HMDB	HMDB0001161	Fatty acids and conjugates	Deoxycarnitine	Dialister	Não especificado	2.5	positive	CIN
Bokulich et al., 2022	HMDB	HMDB0002931	Amino acids, peptides, and analogues	N-acetylserine	Dialister	Não especificado	-1	negative	CIN
Bokulich et al., 2022	HMDB	HMDB0000131	Carbohydrates and carbohydrate conjugates	Glycerol	Dialister	Não especificado	-1	negative	CIN
Bokulich et al., 2022	HMDB	HMDB0240343	Amino acids, peptides, and analogues	N-acetylmethionine Sulfoxide	Dialister	Não especificado	-1	negative	CIN
Bokulich et al., 2022	HMDB	HMDB0011211	Glycerophosphocholines	1-palmitoyl-2-linoleoyl-gpc (16:0/18:2)	Dialister	Não especificado	-3	negative	CIN
Bokulich et al., 2022	HMDB	HMDB0000175	Purine ribonucleotides	Inosine 5'-monophosphate (imp)	Dialister	Não especificado	2.5	positive	CIN
Bokulich et al., 2022	HMDB	HMDB0008048	Glycerophosphocholines	1-stearoyl-2-arachidonoyl-gpc (18:0/20:4)	Dialister	Não especificado	2.5	positive	CIN
Bokulich et al., 2022	HMDB	HMDB0000840	Benzoic acids and derivatives	2-hydroxyhippurate	Dialister	Não especificado	2.5	positive	CIN
Bokulich et al., 2022	HMDB	HMDB0000303	Tryptamines and derivatives	Tryptamine	Dialister	Não especificado	2.5	positive	CIN
Bokulich et al., 2022	HMDB	HMDB0062558	Amino acids, peptides, and analogues	Pyroglutamine	Dialister	Não especificado	2.5	positive	CIN
Bokulich et al., 2022	HMDB	HMDB0003357	Amino acids, peptides, and analogues	N-Alpha-Acetylornithine	Dialister	Não especificado	2.5	positive	CIN
Bokulich et al., 2022	HMDB	HMDB0002271	Imidazoles	Imidazole Propionate	Dialister	Não especificado	2.5	positive	CIN
Bokulich et al., 2022	HMDB	HMDB0008147	Glycerophosphocholines	1-linoleoyl-2-arachidonoyl-gpc (18:2/20:4n6)	Dialister	Não especificado	-1	negative	CIN
Bokulich et al., 2022	HMDB	HMDB0000207	Fatty acids and conjugates	Oleate/vaccenate (18:1)	Dialister	Não especificado	-1	negative	CIN
Bokulich et al., 2022	HMDB	HMDB0000442	Beta hydroxy acids and derivatives	3-hydroxybutyrate	Bifidobacterium	Não especificado	2.5	positive	CIN
Bokulich et al., 2022	HMDB	HMDB0000070	Amino acids, peptides, and analogues	Pipecolate	Bifidobacterium	Não especificado	2.5	positive	CIN
Bokulich et al., 2022	HMDB	HMDB0002284	Carboxylic acid derivatives	N-acetyl-cadaverine	Bifidobacterium	Não especificado	2.5	positive	CIN
Bokulich et al., 2022	HMDB	HMDB0002931	Amino acids, peptides, and analogues	N-acetylserine	Bifidobacterium	Não especificado	-1	negative	CIN
Bokulich et al., 2022	HMDB	HMDB0010386	Glycerophosphocholines	1-linoleoyl-gpc (18:2)	Bifidobacterium	Não especificado	-1	negative	CIN
Bokulich et al., 2022	HMDB	HMDB0007969	Glycerophosphocholines	1-palmitoyl-2-palmitoleoyl-gpc (16:0/16:1)	Bifidobacterium	Não especificado	-1	negative	CIN
Bokulich et al., 2022	HMDB	HMDB0010384	Glycerophosphocholines	1-stearoyl-gpc (18:0)	Bifidobacterium	Não especificado	-1	negative	CIN
Bokulich et al., 2022	HMDB	HMDB0008048	Glycerophosphocholines	1-stearoyl-2-arachidonoyl-gpc (18:0/20:4)	Bifidobacterium	Não especificado	2.5	positive	CIN
Bokulich et al., 2022	HMDB	HMDB0008147	Glycerophosphocholines	1-linoleoyl-2-arachidonoyl-gpc (18:2/20:4n6)	Bifidobacterium	Não especificado	-1	negative	CIN
Bokulich et al., 2022	HMDB	HMDB0000207	Fatty acids and conjugates	Oleate/vaccenate (18:1)	Bifidobacterium	Não especificado	-1	negative	CIN
Bokulich et al., 2022	HMDB	HMDB0000442	Beta hydroxy acids and derivatives	3-hydroxybutyrate	Parvimonas	Não especificado	2.5	positive	CIN
Bokulich et al., 2022	HMDB	HMDB0000070	Amino acids, peptides, and analogues	Pipecolate	Bifidobacterium	Não especificado	3	positive	CIN
Bokulich et al., 2022	HMDB	HMDB0002284	Carboxylic acid derivatives	N-acetyl-cadaverine	Bifidobacterium	Não especificado	2.5	positive	CIN
Bokulich et al., 2022	HMDB	HMDB0001161	Fatty acids and conjugates	Deoxycarnitine	Bifidobacterium	Não especificado	3	positive	CIN
Bokulich et al., 2022	HMDB	HMDB0000630	Pyrimidines and pyrimidine derivatives	Cytosine	Bifidobacterium	Não especificado	2.5	positive	CIN
Bokulich et al., 2022	HMDB	HMDB0002931	Amino acids, peptides, and analogues	N-acetylserine	Bifidobacterium	Não especificado	-1	negative	CIN
Bokulich et al., 2022	HMDB	HMDB0000131	Carbohydrates and carbohydrate conjugates	Glycerol	Bifidobacterium	Não especificado	-1	negative	CIN
Bokulich et al., 2022	HMDB	HMDB0240343	Amino acids, peptides, and analogues	N-acetylmethionine Sulfoxide	Bifidobacterium	Não especificado	-1	negative	CIN
Bokulich et al., 2022	HMDB	HMDB0012254	Carbohydrates and carbohydrate conjugates	Maltopentaose	Bifidobacterium	Não especificado	-1	negative	CIN
Bokulich et al., 2022	HMDB	HMDB0011211	Glycerophosphocholines	1-palmitoyl-2-linoleoyl-gpc (16:0/18:2)	Bifidobacterium	Não especificado	3	positive	CIN
Bokulich et al., 2022	HMDB	HMDB0008038	Glycerophosphocholines	1-stearoyl-2-oleoyl-gpc (18:0/18:1)	Bifidobacterium	Não especificado	2.5	positive	CIN
Bokulich et al., 2022	HMDB	HMDB0010384	Glycerophosphocholines	1-stearoyl-gpc (18:0)	Bifidobacterium	Não especificado	-1	negative	CIN
Bokulich et al., 2022	HMDB	HMDB0008048	Glycerophosphocholines	1-stearoyl-2-arachidonoyl-gpc (18:0/20:4)	Bifidobacterium	Não especificado	2.5	positive	CIN
Bokulich et al., 2022	HMDB	HMDB0010382	Glycerophosphocholines	1-palmitoyl-gpc (16:0)	Bifidobacterium	Não especificado	2.5	positive	CIN
Bokulich et al., 2022	HMDB	HMDB0000067	Cholestane steroids	Cholesterol	Bifidobacterium	Não especificado	2.5	positive	CIN
Bokulich et al., 2022	HMDB	HMDB0000564	Glycerophospholipids	1,2-dipalmitoyl-gpc (16:0/16:0)	Bifidobacterium	Não especificado	2.5	positive	CIN
Bokulich et al., 2022	HMDB	HMDB0242119	Medium-chain hydroxy acids and derivatives	Mannonate	Bifidobacterium	Não especificado	2.5	positive	CIN
Bokulich et al., 2022	HMDB	HMDB0000303	Tryptamines and derivatives	Tryptamine	Bifidobacterium	Não especificado	2.5	positive	CIN
Bokulich et al., 2022	HMDB	HMDB0008147	Glycerophosphocholines	1-linoleoyl-2-arachidonoyl-gpc (18:2/20:4n6)	Bifidobacterium	Não especificado	-1	negative	CIN
Bokulich et al., 2022	HMDB	HMDB0000207	Fatty acids and conjugates	Oleate/vaccenate (18:1)	Bifidobacterium	Não especificado	-1	negative	CIN
Bokulich et al., 2022	HMDB	HMDB0008937	Glycerophosphoethanolamines	1-palmitoyl-2-arachidonoyl-gpe (16:0/20:4)	Bifidobacterium	Não especificado	-1	negative	CIN
Bokulich et al., 2022	HMDB	HMDB0000442	Beta hydroxy acids and derivatives	3-hydroxybutyrate	Lactobacillus gasseri	Não especificado	2.5	positive	CIN
Bokulich et al., 2022	HMDB	HMDB0000070	Amino acids, peptides, and analogues	Pipecolate	Lactobacillus gasseri	Não especificado	2.5	positive	CIN
Bokulich et al., 2022	HMDB	HMDB0002284	Carboxylic acid derivatives	N-acetyl-cadaverine	Lactobacillus gasseri	Não especificado	2.5	positive	CIN
Bokulich et al., 2022	HMDB	HMDB0001161	Fatty acids and conjugates	Deoxycarnitine	Lactobacillus gasseri	Não especificado	2.5	positive	CIN
Bokulich et al., 2022	HMDB	HMDB0002931	Amino acids, peptides, and analogues	N-acetylserine	Lactobacillus gasseri	Não especificado	-1	negative	CIN
Bokulich et al., 2022	HMDB	HMDB0000131	Carbohydrates and carbohydrate conjugates	Glycerol	Lactobacillus gasseri	Não especificado	-1	negative	CIN
Bokulich et al., 2022	HMDB	HMDB0240343	Amino acids, peptides, and analogues	N-acetylmethionine Sulfoxide	Lactobacillus gasseri	Não especificado	-1	negative	CIN
Bokulich et al., 2022	HMDB	HMDB0012254	Carbohydrates and carbohydrate conjugates	Maltopentaose	Lactobacillus gasseri	Não especificado	-1	negative	CIN
Bokulich et al., 2022	HMDB	HMDB0011211	Glycerophosphocholines	1-palmitoyl-2-linoleoyl-gpc (16:0/18:2)	Lactobacillus gasseri	Não especificado	2.5	positive	CIN
Bokulich et al., 2022	HMDB	HMDB0008048	Glycerophosphocholines	1-stearoyl-2-arachidonoyl-gpc (18:0/20:4)	Lactobacillus gasseri	Não especificado	2.5	positive	CIN
Bokulich et al., 2022	HMDB	HMDB0010382	Glycerophosphocholines	1-palmitoyl-gpc (16:0)	Lactobacillus gasseri	Não especificado	2.5	positive	CIN
Bokulich et al., 2022	HMDB	HMDB0000067	Cholestane steroids	Cholesterol	Lactobacillus gasseri	Não especificado	2.5	positive	CIN
Bokulich et al., 2022	HMDB	HMDB0000564	Glycerophospholipids	1,2-dipalmitoyl-gpc (16:0/16:0)	Lactobacillus gasseri	Não especificado	2.5	positive	CIN
Bokulich et al., 2022	HMDB	HMDB0242119	Medium-chain hydroxy acids and derivatives	Mannonate	Lactobacillus gasseri	Não especificado	2.5	positive	CIN
Bokulich et al., 2022	HMDB	HMDB0008147	Glycerophosphocholines	1-linoleoyl-2-arachidonoyl-gpc (18:2/20:4n6)	Lactobacillus gasseri	Não especificado	-1	negative	CIN
Bokulich et al., 2022	HMDB	HMDB0000207	Fatty acids and conjugates	Oleate/vaccenate (18:1)	Lactobacillus gasseri	Não especificado	-1	negative	CIN
Bokulich et al., 2022	HMDB	HMDB0008937	Glycerophosphoethanolamines	1-palmitoyl-2-arachidonoyl-gpe (16:0/20:4)	Lactobacillus gasseri	Não especificado	-1	negative	CIN
Bokulich et al., 2022	HMDB	HMDB0000442	Beta hydroxy acids and derivatives	3-hydroxybutyrate	Fusobacterium animalis	Não especificado	2.5	positive	CIN
Bokulich et al., 2022	HMDB	HMDB0000070	Amino acids, peptides, and analogues	Pipecolate	Fusobacterium animalis	Não especificado	3	positive	CIN
Bokulich et al., 2022	HMDB	HMDB0002284	Carboxylic acid derivatives	N-acetyl-cadaverine	Fusobacterium animalis	Não especificado	2.5	positive	CIN
Bokulich et al., 2022	HMDB	HMDB0001161	Fatty acids and conjugates	Deoxycarnitine	Fusobacterium animalis	Não especificado	2.5	positive	CIN
Bokulich et al., 2022	HMDB	HMDB0028995	Amino acids, peptides, and analogues	Phenylalanylglycine	Fusobacterium animalis	Não especificado	2.5	positive	CIN
Bokulich et al., 2022	HMDB	HMDB0000630	Pyrimidines and pyrimidine derivatives	Cytosine	Fusobacterium animalis	Não especificado	2.5	positive	CIN
Bokulich et al., 2022	HMDB	HMDB0002931	Amino acids, peptides, and analogues	N-acetylserine	Fusobacterium animalis	Não especificado	-1	negative	CIN
Bokulich et al., 2022	HMDB	HMDB0000131	Carbohydrates and carbohydrate conjugates	Glycerol	Fusobacterium animalis	Não especificado	-1	negative	CIN
Bokulich et al., 2022	HMDB	HMDB0240343	Amino acids, peptides, and analogues	N-acetylmethionine Sulfoxide	Fusobacterium animalis	Não especificado	-1	negative	CIN
Bokulich et al., 2022	HMDB	HMDB0012254	Carbohydrates and carbohydrate conjugates	Maltopentaose	Fusobacterium animalis	Não especificado	-1	negative	CIN
Bokulich et al., 2022	HMDB	HMDB0011211	Glycerophosphocholines	1-palmitoyl-2-linoleoyl-gpc (16:0/18:2)	Fusobacterium animalis	Não especificado	2.5	positive	CIN
Bokulich et al., 2022	HMDB	HMDB0008048	Glycerophosphocholines	1-stearoyl-2-arachidonoyl-gpc (18:0/20:4)	Fusobacterium animalis	Não especificado	2.5	positive	CIN
Bokulich et al., 2022	HMDB	HMDB0010382	Glycerophosphocholines	1-palmitoyl-gpc (16:0)	Fusobacterium animalis	Não especificado	2.5	positive	CIN
Bokulich et al., 2022	HMDB	HMDB0000067	Cholestane steroids	Cholesterol	Fusobacterium animalis	Não especificado	2.5	positive	CIN
Bokulich et al., 2022	HMDB	HMDB0000564	Glycerophospholipids	1,2-dipalmitoyl-gpc (16:0/16:0)	Fusobacterium animalis	Não especificado	2.5	positive	CIN
Bokulich et al., 2022	HMDB	HMDB0242119	Medium-chain hydroxy acids and derivatives	Mannonate	Fusobacterium animalis	Não especificado	2.5	positive	CIN
Bokulich et al., 2022	HMDB	HMDB0000840	Benzoic acids and derivatives	2-hydroxyhippurate	Fusobacterium animalis	Não especificado	-1	negative	CIN
Bokulich et al., 2022	HMDB	HMDB0008147	Glycerophosphocholines	1-linoleoyl-2-arachidonoyl-gpc (18:2/20:4n6)	Fusobacterium animalis	Não especificado	-1	negative	CIN
Bokulich et al., 2022	HMDB	HMDB0008937	Glycerophosphoethanolamines	1-palmitoyl-2-arachidonoyl-gpe (16:0/20:4)	Fusobacterium animalis	Não especificado	-1	negative	CIN
Bokulich et al., 2022	HMDB	HMDB0000442	Beta hydroxy acids and derivatives	3-hydroxybutyrate	Finegoldia	Não especificado	2.5	positive	CIN
Bokulich et al., 2022	HMDB	HMDB0000070	Amino acids, peptides, and analogues	Pipecolate	Finegoldia	Não especificado	2.5	positive	CIN
Bokulich et al., 2022	HMDB	HMDB0002284	Carboxylic acid derivatives	N-acetyl-cadaverine	Finegoldia	Não especificado	2.5	positive	CIN
Bokulich et al., 2022	HMDB	HMDB0001161	Fatty acids and conjugates	Deoxycarnitine	Finegoldia	Não especificado	2.5	positive	CIN
Bokulich et al., 2022	HMDB	HMDB0240316	Phosphate esters	Glycerophosphoglycerol	Finegoldia	Não especificado	-1	negative	CIN
Bokulich et al., 2022	HMDB	HMDB0000131	Carbohydrates and carbohydrate conjugates	Glycerol	Finegoldia	Não especificado	-3	negative	CIN
Bokulich et al., 2022	HMDB	HMDB0240343	Amino acids, peptides, and analogues	N-acetylmethionine Sulfoxide	Finegoldia	Não especificado	-1	negative	CIN
Bokulich et al., 2022	HMDB	HMDB0012254	Carbohydrates and carbohydrate conjugates	Maltopentaose	Finegoldia	Não especificado	-1	negative	CIN
Bokulich et al., 2022	HMDB	HMDB0011211	Glycerophosphocholines	1-palmitoyl-2-linoleoyl-gpc (16:0/18:2)	Finegoldia	Não especificado	3	positive	CIN
Bokulich et al., 2022	HMDB	HMDB0000175	Purine ribonucleotides	Inosine 5'-monophosphate (imp)	Finegoldia	Não especificado	2.5	positive	CIN
Bokulich et al., 2022	HMDB	HMDB0008038	Glycerophosphocholines	1-stearoyl-2-oleoyl-gpc (18:0/18:1)	Finegoldia	Não especificado	2.5	positive	CIN
Bokulich et al., 2022	HMDB	HMDB0010386	Glycerophosphocholines	1-linoleoyl-gpc (18:2)	Finegoldia	Não especificado	2.5	positive	CIN
Bokulich et al., 2022	HMDB	HMDB0007969	Glycerophosphocholines	1-palmitoyl-2-palmitoleoyl-gpc (16:0/16:1)	Finegoldia	Não especificado	2.5	positive	CIN
Bokulich et al., 2022	HMDB	HMDB0010384	Glycerophosphocholines	1-stearoyl-gpc (18:0)	Finegoldia	Não especificado	2.5	positive	CIN
Bokulich et al., 2022	HMDB	HMDB0008138	Glycerophosphocholines	1,2-dilinoleoyl-gpc (18:2/18:2)	Finegoldia	Não especificado	2.5	positive	CIN
Bokulich et al., 2022	HMDB	HMDB0007972	Glycerophosphocholines	1-palmitoyl-2-oleoyl-gpc (16:0/18:1)	Finegoldia	Não especificado	2.5	positive	CIN
Bokulich et al., 2022	HMDB	HMDB0012105	Phosphosphingolipids	Tricosanoyl Sphingomyelin (d18:1/23:0)	Finegoldia	Não especificado	2.5	positive	CIN
Bokulich et al., 2022	HMDB	HMDB0011210	Glycerophosphocholines	1-(1-enyl-palmitoyl)-2-oleoyl-gpc (p-16:0/18:1)	Finegoldia	Não especificado	2.5	positive	CIN
Bokulich et al., 2022	HMDB	HMDB0012103	Phosphosphingolipids	Behenoyl Sphingomyelin (d18:1/22:0)	Finegoldia	Não especificado	2.5	positive	CIN
Bokulich et al., 2022	HMDB	HMDB0001388	Lineolic acids and derivatives	Linolenate [alpha Or Gamma; (18:3n3 Or 6)]	Finegoldia	Não especificado	2.5	positive	CIN
Bokulich et al., 2022	HMDB	HMDB0002815	Glycerophosphocholines	1-oleoyl-gpc (18:1)	Finegoldia	Não especificado	2.5	positive	CIN
Bokulich et al., 2022	HMDB	HMDB0003337	Amino acids, peptides, and analogues	Glutathione, Oxidized	Finegoldia	Não especificado	2.5	positive	CIN
Bokulich et al., 2022	HMDB	HMDB0008048	Glycerophosphocholines	1-stearoyl-2-arachidonoyl-gpc (18:0/20:4)	Finegoldia	Não especificado	2.5	positive	CIN
Bokulich et al., 2022	HMDB	HMDB0010382	Glycerophosphocholines	1-palmitoyl-gpc (16:0)	Finegoldia	Não especificado	2.5	positive	CIN
Bokulich et al., 2022	HMDB	HMDB0000067	Cholestane steroids	Cholesterol	Finegoldia	Não especificado	2.5	positive	CIN
Bokulich et al., 2022	HMDB	HMDB0000564	Glycerophospholipids	1,2-dipalmitoyl-gpc (16:0/16:0)	Finegoldia	Não especificado	2.5	positive	CIN
Bokulich et al., 2022	HMDB	HMDB0242119	Medium-chain hydroxy acids and derivatives	Mannonate	Finegoldia	Não especificado	2.5	positive	CIN
Bokulich et al., 2022	HMDB	HMDB0000840	Benzoic acids and derivatives	2-hydroxyhippurate	Finegoldia	Não especificado	-1	negative	CIN
Bokulich et al., 2022	HMDB	HMDB0000207	Fatty acids and conjugates	Oleate/vaccenate (18:1)	Finegoldia	Não especificado	2.5	positive	CIN
Bokulich et al., 2022	HMDB	HMDB0000442	Beta hydroxy acids and derivatives	3-hydroxybutyrate	Metamycoplasma hominis	Não especificado	2.5	positive	CIN
Bokulich et al., 2022	HMDB	HMDB0000070	Amino acids, peptides, and analogues	Pipecolate	Metamycoplasma hominis	Não especificado	3	positive	CIN
Bokulich et al., 2022	HMDB	HMDB0002284	Carboxylic acid derivatives	N-acetyl-cadaverine	Metamycoplasma hominis	Não especificado	3	positive	CIN
Bokulich et al., 2022	HMDB	HMDB0001161	Fatty acids and conjugates	Deoxycarnitine	Metamycoplasma hominis	Não especificado	3	positive	CIN
Bokulich et al., 2022	HMDB	HMDB0002931	Amino acids, peptides, and analogues	N-acetylserine	Metamycoplasma hominis	Não especificado	-1	negative	CIN
Bokulich et al., 2022	HMDB	HMDB0000131	Carbohydrates and carbohydrate conjugates	Glycerol	Metamycoplasma hominis	Não especificado	-3	negative	CIN
Bokulich et al., 2022	HMDB	HMDB0240343	Amino acids, peptides, and analogues	N-acetylmethionine Sulfoxide	Metamycoplasma hominis	Não especificado	-1	negative	CIN
Bokulich et al., 2022	HMDB	HMDB0012254	Carbohydrates and carbohydrate conjugates	Maltopentaose	Metamycoplasma hominis	Não especificado	-1	negative	CIN
Bokulich et al., 2022	HMDB	HMDB0011211	Glycerophosphocholines	1-palmitoyl-2-linoleoyl-gpc (16:0/18:2)	Metamycoplasma hominis	Não especificado	2.5	positive	CIN
Bokulich et al., 2022	HMDB	HMDB0000175	Purine ribonucleotides	Inosine 5'-monophosphate (imp)	Metamycoplasma hominis	Não especificado	2.5	positive	CIN
Bokulich et al., 2022	HMDB	HMDB0008038	Glycerophosphocholines	1-stearoyl-2-oleoyl-gpc (18:0/18:1)	Metamycoplasma hominis	Não especificado	2.5	positive	CIN
Bokulich et al., 2022	HMDB	HMDB0008138	Glycerophosphocholines	1,2-dilinoleoyl-gpc (18:2/18:2)	Metamycoplasma hominis	Não especificado	2.5	positive	CIN
Bokulich et al., 2022	HMDB	HMDB0008048	Glycerophosphocholines	1-stearoyl-2-arachidonoyl-gpc (18:0/20:4)	Metamycoplasma hominis	Não especificado	2.5	positive	CIN
Bokulich et al., 2022	HMDB	HMDB0010382	Glycerophosphocholines	1-palmitoyl-gpc (16:0)	Metamycoplasma hominis	Não especificado	2.5	positive	CIN
Bokulich et al., 2022	HMDB	HMDB0000067	Cholestane steroids	Cholesterol	Metamycoplasma hominis	Não especificado	2.5	positive	CIN
Bokulich et al., 2022	HMDB	HMDB0000564	Glycerophospholipids	1,2-dipalmitoyl-gpc (16:0/16:0)	Metamycoplasma hominis	Não especificado	2.5	positive	CIN
Bokulich et al., 2022	HMDB	HMDB0242119	Medium-chain hydroxy acids and derivatives	Mannonate	Metamycoplasma hominis	Não especificado	2.5	positive	CIN
Bokulich et al., 2022	HMDB	HMDB0000303	Tryptamines and derivatives	Tryptamine	Metamycoplasma hominis	Não especificado	2.5	positive	CIN
Bokulich et al., 2022	HMDB	HMDB0002271	Imidazoles	Imidazole Propionate	Metamycoplasma hominis	Não especificado	-1	negative	CIN
Bokulich et al., 2022	HMDB	HMDB0000442	Beta hydroxy acids and derivatives	3-hydroxybutyrate	Sneathia	Não especificado	2.5	positive	CIN
Bokulich et al., 2022	HMDB	HMDB0000070	Amino acids, peptides, and analogues	Pipecolate	Sneathia	Não especificado	3	positive	CIN
Bokulich et al., 2022	HMDB	HMDB0002284	Carboxylic acid derivatives	N-acetyl-cadaverine	Sneathia	Não especificado	3	positive	CIN
Bokulich et al., 2022	HMDB	HMDB0001161	Fatty acids and conjugates	Deoxycarnitine	Sneathia	Não especificado	3	positive	CIN
Bokulich et al., 2022	HMDB	HMDB0028995	Amino acids, peptides, and analogues	Phenylalanylglycine	Sneathia	Não especificado	-1	negative	CIN
Bokulich et al., 2022	HMDB	HMDB0240316	Phosphate esters	Glycerophosphoglycerol	Sneathia	Não especificado	-1	negative	CIN
Bokulich et al., 2022	HMDB	HMDB0002931	Amino acids, peptides, and analogues	N-acetylserine	Sneathia	Não especificado	-3	negative	CIN
Bokulich et al., 2022	HMDB	HMDB0000131	Carbohydrates and carbohydrate conjugates	Glycerol	Sneathia	Não especificado	-1	negative	CIN
Bokulich et al., 2022	HMDB	HMDB0240343	Amino acids, peptides, and analogues	N-acetylmethionine Sulfoxide	Sneathia	Não especificado	-1	negative	CIN
Bokulich et al., 2022	HMDB	HMDB0012254	Carbohydrates and carbohydrate conjugates	Maltopentaose	Sneathia	Não especificado	-1	negative	CIN
Bokulich et al., 2022	HMDB	HMDB0011211	Glycerophosphocholines	1-palmitoyl-2-linoleoyl-gpc (16:0/18:2)	Sneathia	Não especificado	2.5	positive	CIN
Bokulich et al., 2022	HMDB	HMDB0000175	Purine ribonucleotides	Inosine 5'-monophosphate (imp)	Sneathia	Não especificado	2.5	positive	CIN
Bokulich et al., 2022	HMDB	HMDB0008038	Glycerophosphocholines	1-stearoyl-2-oleoyl-gpc (18:0/18:1)	Sneathia	Não especificado	2.5	positive	CIN
Bokulich et al., 2022	HMDB	HMDB0008138	Glycerophosphocholines	1,2-dilinoleoyl-gpc (18:2/18:2)	Sneathia	Não especificado	2.5	positive	CIN
Bokulich et al., 2022	HMDB	HMDB0007972	Glycerophosphocholines	1-palmitoyl-2-oleoyl-gpc (16:0/18:1)	Sneathia	Não especificado	2.5	positive	CIN
Bokulich et al., 2022	HMDB	HMDB0012105	Phosphosphingolipids	Tricosanoyl Sphingomyelin (d18:1/23:0)	Sneathia	Não especificado	2.5	positive	CIN
Bokulich et al., 2022	HMDB	HMDB0011210	Glycerophosphocholines	1-(1-enyl-palmitoyl)-2-oleoyl-gpc (p-16:0/18:1)	Sneathia	Não especificado	2.5	positive	CIN
Bokulich et al., 2022	HMDB	HMDB0012103	Phosphosphingolipids	Behenoyl Sphingomyelin (d18:1/22:0)	Sneathia	Não especificado	2.5	positive	CIN
Bokulich et al., 2022	HMDB	HMDB0001388	Lineolic acids and derivatives	Linolenate [alpha Or Gamma; (18:3n3 Or 6)]	Sneathia	Não especificado	2.5	positive	CIN
Bokulich et al., 2022	HMDB	HMDB0002815	Glycerophosphocholines	1-oleoyl-gpc (18:1)	Sneathia	Não especificado	2.5	positive	CIN
Bokulich et al., 2022	HMDB	HMDB0003337	Amino acids, peptides, and analogues	Glutathione, Oxidized	Sneathia	Não especificado	2.5	positive	CIN
Bokulich et al., 2022	HMDB	HMDB0008048	Glycerophosphocholines	1-stearoyl-2-arachidonoyl-gpc (18:0/20:4)	Sneathia	Não especificado	2.5	positive	CIN
Bokulich et al., 2022	HMDB	HMDB0010382	Glycerophosphocholines	1-palmitoyl-gpc (16:0)	Sneathia	Não especificado	2.5	positive	CIN
Bokulich et al., 2022	HMDB	HMDB0000067	Cholestane steroids	Cholesterol	Sneathia	Não especificado	2.5	positive	CIN
Bokulich et al., 2022	HMDB	HMDB0000564	Glycerophospholipids	1,2-dipalmitoyl-gpc (16:0/16:0)	Sneathia	Não especificado	2.5	positive	CIN
Bokulich et al., 2022	HMDB	HMDB0242119	Medium-chain hydroxy acids and derivatives	Mannonate	Sneathia	Não especificado	2.5	positive	CIN
Bokulich et al., 2022	HMDB	HMDB0000303	Tryptamines and derivatives	Tryptamine	Sneathia	Não especificado	2.5	positive	CIN
Bokulich et al., 2022	HMDB	HMDB0062558	Amino acids, peptides, and analogues	Pyroglutamine	Sneathia	Não especificado	2.5	positive	CIN
Bokulich et al., 2022	HMDB	HMDB0003357	Amino acids, peptides, and analogues	N-Alpha-Acetylornithine	Sneathia	Não especificado	2.5	positive	CIN
Bokulich et al., 2022	HMDB	HMDB0002271	Imidazoles	Imidazole Propionate	Sneathia	Não especificado	2.5	positive	CIN
Bokulich et al., 2022	HMDB	HMDB0008147	Glycerophosphocholines	1-linoleoyl-2-arachidonoyl-gpc (18:2/20:4n6)	Sneathia	Não especificado	-1	negative	CIN
Bokulich et al., 2022	HMDB	HMDB0000207	Fatty acids and conjugates	Oleate/vaccenate (18:1)	Sneathia	Não especificado	-1	negative	CIN
Bokulich et al., 2022	HMDB	HMDB0000442	Beta hydroxy acids and derivatives	3-hydroxybutyrate	Lactobacillus iners	Não especificado	2.5	positive	CIN
Bokulich et al., 2022	HMDB	HMDB0002284	Carboxylic acid derivatives	N-acetyl-cadaverine	Lactobacillus iners	Não especificado	-1	negative	CIN
Bokulich et al., 2022	HMDB	HMDB0028995	Amino acids, peptides, and analogues	Phenylalanylglycine	Lactobacillus iners	Não especificado	2.5	positive	CIN
Bokulich et al., 2022	HMDB	HMDB0000630	Pyrimidines and pyrimidine derivatives	Cytosine	Lactobacillus iners	Não especificado	2.5	positive	CIN
Bokulich et al., 2022	HMDB	HMDB0240316	Phosphate esters	Glycerophosphoglycerol	Lactobacillus iners	Não especificado	2.5	positive	CIN
Bokulich et al., 2022	HMDB	HMDB0000131	Carbohydrates and carbohydrate conjugates	Glycerol	Lactobacillus iners	Não especificado	2.5	positive	CIN
Bokulich et al., 2022	HMDB	HMDB0240343	Amino acids, peptides, and analogues	N-acetylmethionine Sulfoxide	Lactobacillus iners	Não especificado	2.5	positive	CIN
Bokulich et al., 2022	HMDB	HMDB0011211	Glycerophosphocholines	1-palmitoyl-2-linoleoyl-gpc (16:0/18:2)	Lactobacillus iners	Não especificado	2.5	positive	CIN
Bokulich et al., 2022	HMDB	HMDB0000175	Purine ribonucleotides	Inosine 5'-monophosphate (imp)	Lactobacillus iners	Não especificado	-3	negative	CIN
Bokulich et al., 2022	HMDB	HMDB0010386	Glycerophosphocholines	1-linoleoyl-gpc (18:2)	Lactobacillus iners	Não especificado	-1	negative	CIN
Bokulich et al., 2022	HMDB	HMDB0010384	Glycerophosphocholines	1-stearoyl-gpc (18:0)	Lactobacillus iners	Não especificado	-1	negative	CIN
Bokulich et al., 2022	HMDB	HMDB0008138	Glycerophosphocholines	1,2-dilinoleoyl-gpc (18:2/18:2)	Lactobacillus iners	Não especificado	-1	negative	CIN
Bokulich et al., 2022	HMDB	HMDB0012103	Phosphosphingolipids	Behenoyl Sphingomyelin (d18:1/22:0)	Lactobacillus iners	Não especificado	-1	negative	CIN
Bokulich et al., 2022	HMDB	HMDB0001388	Lineolic acids and derivatives	Linolenate [alpha Or Gamma; (18:3n3 Or 6)]	Lactobacillus iners	Não especificado	-1	negative	CIN
Bokulich et al., 2022	HMDB	HMDB0002815	Glycerophosphocholines	1-oleoyl-gpc (18:1)	Lactobacillus iners	Não especificado	-1	negative	CIN
Bokulich et al., 2022	HMDB	HMDB0003337	Amino acids, peptides, and analogues	Glutathione, Oxidized	Lactobacillus iners	Não especificado	-1	negative	CIN
Bokulich et al., 2022	HMDB	HMDB0010382	Glycerophosphocholines	1-palmitoyl-gpc (16:0)	Lactobacillus iners	Não especificado	2.5	positive	CIN
Bokulich et al., 2022	HMDB	HMDB0000067	Cholestane steroids	Cholesterol	Lactobacillus iners	Não especificado	2.5	positive	CIN
Bokulich et al., 2022	HMDB	HMDB0242119	Medium-chain hydroxy acids and derivatives	Mannonate	Lactobacillus iners	Não especificado	2.5	positive	CIN
Bokulich et al., 2022	HMDB	HMDB0000840	Benzoic acids and derivatives	2-hydroxyhippurate	Lactobacillus iners	Não especificado	-1	negative	CIN
Bokulich et al., 2022	HMDB	HMDB0000303	Tryptamines and derivatives	Tryptamine	Lactobacillus iners	Não especificado	-1	negative	CIN
Bokulich et al., 2022	HMDB	HMDB0062558	Amino acids, peptides, and analogues	Pyroglutamine	Lactobacillus iners	Não especificado	-1	negative	CIN
Bokulich et al., 2022	HMDB	HMDB0003357	Amino acids, peptides, and analogues	N-Alpha-Acetylornithine	Lactobacillus iners	Não especificado	-1	negative	CIN
Bokulich et al., 2022	HMDB	HMDB0000207	Fatty acids and conjugates	Oleate/vaccenate (18:1)	Lactobacillus iners	Não especificado	-1	negative	CIN
Bokulich et al., 2022	HMDB	HMDB0008937	Glycerophosphoethanolamines	1-palmitoyl-2-arachidonoyl-gpe (16:0/20:4)	Lactobacillus iners	Não especificado	-1	negative	CIN
Bokulich et al., 2022	HMDB	HMDB0000442	Beta hydroxy acids and derivatives	3-hydroxybutyrate	Sneathia	Não especificado	3	positive	CIN
Bokulich et al., 2022	HMDB	HMDB0000070	Amino acids, peptides, and analogues	Pipecolate	Sneathia	Não especificado	3	positive	CIN
Bokulich et al., 2022	HMDB	HMDB0002284	Carboxylic acid derivatives	N-acetyl-cadaverine	Sneathia	Não especificado	3	positive	CIN
Bokulich et al., 2022	HMDB	HMDB0001161	Fatty acids and conjugates	Deoxycarnitine	Sneathia	Não especificado	2.5	positive	CIN
Bokulich et al., 2022	HMDB	HMDB0000630	Pyrimidines and pyrimidine derivatives	Cytosine	Sneathia	Não especificado	2.5	positive	CIN
Bokulich et al., 2022	HMDB	HMDB0002931	Amino acids, peptides, and analogues	N-acetylserine	Sneathia	Não especificado	-1	negative	CIN
Bokulich et al., 2022	HMDB	HMDB0010386	Glycerophosphocholines	1-linoleoyl-gpc (18:2)	Sneathia	Não especificado	-1	negative	CIN
Bokulich et al., 2022	HMDB	HMDB0007969	Glycerophosphocholines	1-palmitoyl-2-palmitoleoyl-gpc (16:0/16:1)	Sneathia	Não especificado	-1	negative	CIN
Bokulich et al., 2022	HMDB	HMDB0010384	Glycerophosphocholines	1-stearoyl-gpc (18:0)	Sneathia	Não especificado	-1	negative	CIN
Bokulich et al., 2022	HMDB	HMDB0002815	Glycerophosphocholines	1-oleoyl-gpc (18:1)	Sneathia	Não especificado	-1	negative	CIN
Bokulich et al., 2022	HMDB	HMDB0008048	Glycerophosphocholines	1-stearoyl-2-arachidonoyl-gpc (18:0/20:4)	Sneathia	Não especificado	2.5	positive	CIN
Bokulich et al., 2022	HMDB	HMDB0000840	Benzoic acids and derivatives	2-hydroxyhippurate	Sneathia	Não especificado	2.5	positive	CIN
Bokulich et al., 2022	HMDB	HMDB0000303	Tryptamines and derivatives	Tryptamine	Sneathia	Não especificado	3	positive	CIN
Bokulich et al., 2022	HMDB	HMDB0003357	Amino acids, peptides, and analogues	N-Alpha-Acetylornithine	Sneathia	Não especificado	2.5	positive	CIN
Bokulich et al., 2022	HMDB	HMDB0002271	Imidazoles	Imidazole Propionate	Sneathia	Não especificado	2.5	positive	CIN
Bokulich et al., 2022	HMDB	HMDB0008147	Glycerophosphocholines	1-linoleoyl-2-arachidonoyl-gpc (18:2/20:4n6)	Sneathia	Não especificado	-3	negative	CIN
Bokulich et al., 2022	HMDB	HMDB0000207	Fatty acids and conjugates	Oleate/vaccenate (18:1)	Sneathia	Não especificado	-3	negative	CIN
Bokulich et al., 2022	HMDB	HMDB0008937	Glycerophosphoethanolamines	1-palmitoyl-2-arachidonoyl-gpe (16:0/20:4)	Sneathia	Não especificado	-1	negative	CIN
Bokulich et al., 2022	HMDB	HMDB0000131	Carbohydrates and carbohydrate conjugates	Glycerol	Lachnospiraceae	Não especificado	2.5	positive	CIN
Bokulich et al., 2022	HMDB	HMDB0012254	Carbohydrates and carbohydrate conjugates	Maltopentaose	Lachnospiraceae	Não especificado	2.5	positive	CIN
Bokulich et al., 2022	HMDB	HMDB0011211	Glycerophosphocholines	1-palmitoyl-2-linoleoyl-gpc (16:0/18:2)	Lachnospiraceae	Não especificado	-3	negative	CIN
Bokulich et al., 2022	HMDB	HMDB0008038	Glycerophosphocholines	1-stearoyl-2-oleoyl-gpc (18:0/18:1)	Lachnospiraceae	Não especificado	-1	negative	CIN
Bokulich et al., 2022	HMDB	HMDB0010386	Glycerophosphocholines	1-linoleoyl-gpc (18:2)	Lachnospiraceae	Não especificado	-1	negative	CIN
Bokulich et al., 2022	HMDB	HMDB0007969	Glycerophosphocholines	1-palmitoyl-2-palmitoleoyl-gpc (16:0/16:1)	Lachnospiraceae	Não especificado	-1	negative	CIN
Bokulich et al., 2022	HMDB	HMDB0010384	Glycerophosphocholines	1-stearoyl-gpc (18:0)	Lachnospiraceae	Não especificado	-1	negative	CIN
Bokulich et al., 2022	HMDB	HMDB0008138	Glycerophosphocholines	1,2-dilinoleoyl-gpc (18:2/18:2)	Lachnospiraceae	Não especificado	-1	negative	CIN
Bokulich et al., 2022	HMDB	HMDB0007972	Glycerophosphocholines	1-palmitoyl-2-oleoyl-gpc (16:0/18:1)	Lachnospiraceae	Não especificado	-1	negative	CIN
Bokulich et al., 2022	HMDB	HMDB0012105	Phosphosphingolipids	Tricosanoyl Sphingomyelin (d18:1/23:0)	Lachnospiraceae	Não especificado	-1	negative	CIN
Bokulich et al., 2022	HMDB	HMDB0011210	Glycerophosphocholines	1-(1-enyl-palmitoyl)-2-oleoyl-gpc (p-16:0/18:1)	Lachnospiraceae	Não especificado	-1	negative	CIN
Bokulich et al., 2022	HMDB	HMDB0012103	Phosphosphingolipids	Behenoyl Sphingomyelin (d18:1/22:0)	Lachnospiraceae	Não especificado	-1	negative	CIN
Bokulich et al., 2022	HMDB	HMDB0010382	Glycerophosphocholines	1-palmitoyl-gpc (16:0)	Lachnospiraceae	Não especificado	-1	negative	CIN
Bokulich et al., 2022	HMDB	HMDB0000067	Cholestane steroids	Cholesterol	Lachnospiraceae	Não especificado	-1	negative	CIN
Bokulich et al., 2022	HMDB	HMDB0000564	Glycerophospholipids	1,2-dipalmitoyl-gpc (16:0/16:0)	Lachnospiraceae	Não especificado	-1	negative	CIN
Bokulich et al., 2022	HMDB	HMDB0242119	Medium-chain hydroxy acids and derivatives	Mannonate	Lachnospiraceae	Não especificado	-1	negative	CIN
Bokulich et al., 2022	HMDB	HMDB0000840	Benzoic acids and derivatives	2-hydroxyhippurate	Lachnospiraceae	Não especificado	3	positive	CIN
Bokulich et al., 2022	HMDB	HMDB0000303	Tryptamines and derivatives	Tryptamine	Lachnospiraceae	Não especificado	3	positive	CIN
Bokulich et al., 2022	HMDB	HMDB0062558	Amino acids, peptides, and analogues	Pyroglutamine	Lachnospiraceae	Não especificado	2.5	positive	CIN
Bokulich et al., 2022	HMDB	HMDB0003357	Amino acids, peptides, and analogues	N-Alpha-Acetylornithine	Lachnospiraceae	Não especificado	3	positive	CIN
Bokulich et al., 2022	HMDB	HMDB0002271	Imidazoles	Imidazole Propionate	Lachnospiraceae	Não especificado	3	positive	CIN
Bokulich et al., 2022	HMDB	HMDB0008147	Glycerophosphocholines	1-linoleoyl-2-arachidonoyl-gpc (18:2/20:4n6)	Lachnospiraceae	Não especificado	-1	negative	CIN
Bokulich et al., 2022	HMDB	HMDB0000207	Fatty acids and conjugates	Oleate/vaccenate (18:1)	Lachnospiraceae	Não especificado	-1	negative	CIN
Bokulich et al., 2022	HMDB	HMDB0000070	Amino acids, peptides, and analogues	Pipecolate	Varibaculum cambriense	Não especificado	-1	negative	CIN
Bokulich et al., 2022	HMDB	HMDB0002284	Carboxylic acid derivatives	N-acetyl-cadaverine	Varibaculum cambriense	Não especificado	-1	negative	CIN
Bokulich et al., 2022	HMDB	HMDB0001161	Fatty acids and conjugates	Deoxycarnitine	Varibaculum cambriense	Não especificado	-1	negative	CIN
Bokulich et al., 2022	HMDB	HMDB0028995	Amino acids, peptides, and analogues	Phenylalanylglycine	Varibaculum cambriense	Não especificado	2.5	positive	CIN
Bokulich et al., 2022	HMDB	HMDB0000630	Pyrimidines and pyrimidine derivatives	Cytosine	Varibaculum cambriense	Não especificado	2.5	positive	CIN
Bokulich et al., 2022	HMDB	HMDB0240316	Phosphate esters	Glycerophosphoglycerol	Varibaculum cambriense	Não especificado	2.5	positive	CIN
Bokulich et al., 2022	HMDB	HMDB0002931	Amino acids, peptides, and analogues	N-acetylserine	Varibaculum cambriense	Não especificado	2.5	positive	CIN
Bokulich et al., 2022	HMDB	HMDB0000131	Carbohydrates and carbohydrate conjugates	Glycerol	Varibaculum cambriense	Não especificado	2.5	positive	CIN
Bokulich et al., 2022	HMDB	HMDB0240343	Amino acids, peptides, and analogues	N-acetylmethionine Sulfoxide	Varibaculum cambriense	Não especificado	2.5	positive	CIN
Bokulich et al., 2022	HMDB	HMDB0012254	Carbohydrates and carbohydrate conjugates	Maltopentaose	Varibaculum cambriense	Não especificado	2.5	positive	CIN
Bokulich et al., 2022	HMDB	HMDB0011211	Glycerophosphocholines	1-palmitoyl-2-linoleoyl-gpc (16:0/18:2)	Varibaculum cambriense	Não especificado	-1	negative	CIN
Bokulich et al., 2022	HMDB	HMDB0000175	Purine ribonucleotides	Inosine 5'-monophosphate (imp)	Varibaculum cambriense	Não especificado	-1	negative	CIN
Bokulich et al., 2022	HMDB	HMDB0008038	Glycerophosphocholines	1-stearoyl-2-oleoyl-gpc (18:0/18:1)	Varibaculum cambriense	Não especificado	-1	negative	CIN
Bokulich et al., 2022	HMDB	HMDB0010386	Glycerophosphocholines	1-linoleoyl-gpc (18:2)	Varibaculum cambriense	Não especificado	-1	negative	CIN
Bokulich et al., 2022	HMDB	HMDB0007969	Glycerophosphocholines	1-palmitoyl-2-palmitoleoyl-gpc (16:0/16:1)	Varibaculum cambriense	Não especificado	-1	negative	CIN
Bokulich et al., 2022	HMDB	HMDB0010384	Glycerophosphocholines	1-stearoyl-gpc (18:0)	Varibaculum cambriense	Não especificado	-1	negative	CIN
Bokulich et al., 2022	HMDB	HMDB0008138	Glycerophosphocholines	1,2-dilinoleoyl-gpc (18:2/18:2)	Varibaculum cambriense	Não especificado	-1	negative	CIN
Bokulich et al., 2022	HMDB	HMDB0007972	Glycerophosphocholines	1-palmitoyl-2-oleoyl-gpc (16:0/18:1)	Varibaculum cambriense	Não especificado	-1	negative	CIN
Bokulich et al., 2022	HMDB	HMDB0012105	Phosphosphingolipids	Tricosanoyl Sphingomyelin (d18:1/23:0)	Varibaculum cambriense	Não especificado	-1	negative	CIN
Bokulich et al., 2022	HMDB	HMDB0011210	Glycerophosphocholines	1-(1-enyl-palmitoyl)-2-oleoyl-gpc (p-16:0/18:1)	Varibaculum cambriense	Não especificado	-1	negative	CIN
Bokulich et al., 2022	HMDB	HMDB0012103	Phosphosphingolipids	Behenoyl Sphingomyelin (d18:1/22:0)	Varibaculum cambriense	Não especificado	-1	negative	CIN
Bokulich et al., 2022	HMDB	HMDB0001388	Lineolic acids and derivatives	Linolenate [alpha Or Gamma; (18:3n3 Or 6)]	Varibaculum cambriense	Não especificado	-1	negative	CIN
Bokulich et al., 2022	HMDB	HMDB0002815	Glycerophosphocholines	1-oleoyl-gpc (18:1)	Varibaculum cambriense	Não especificado	-1	negative	CIN
Bokulich et al., 2022	HMDB	HMDB0003337	Amino acids, peptides, and analogues	Glutathione, Oxidized	Varibaculum cambriense	Não especificado	-1	negative	CIN
Bokulich et al., 2022	HMDB	HMDB0008048	Glycerophosphocholines	1-stearoyl-2-arachidonoyl-gpc (18:0/20:4)	Varibaculum cambriense	Não especificado	-1	negative	CIN
Bokulich et al., 2022	HMDB	HMDB0010382	Glycerophosphocholines	1-palmitoyl-gpc (16:0)	Varibaculum cambriense	Não especificado	-1	negative	CIN
Bokulich et al., 2022	HMDB	HMDB0000067	Cholestane steroids	Cholesterol	Varibaculum cambriense	Não especificado	-1	negative	CIN
Bokulich et al., 2022	HMDB	HMDB0000564	Glycerophospholipids	1,2-dipalmitoyl-gpc (16:0/16:0)	Varibaculum cambriense	Não especificado	-1	negative	CIN
Bokulich et al., 2022	HMDB	HMDB0242119	Medium-chain hydroxy acids and derivatives	Mannonate	Varibaculum cambriense	Não especificado	-1	negative	CIN
Bokulich et al., 2022	HMDB	HMDB0000303	Tryptamines and derivatives	Tryptamine	Varibaculum cambriense	Não especificado	-1	negative	CIN
Bokulich et al., 2022	HMDB	HMDB0000070	Amino acids, peptides, and analogues	Pyroglutamine	Varibaculum cambriense	Não especificado	-1	negative	CIN
Bokulich et al., 2022	HMDB	HMDB0003357	Amino acids, peptides, and analogues	N-Alpha-Acetylornithine	Varibaculum cambriense	Não especificado	-1	negative	CIN
Bokulich et al., 2022	HMDB	HMDB0002271	Imidazoles	Imidazole Propionate	Varibaculum cambriense	Não especificado	-1	negative	CIN
Bokulich et al., 2022	HMDB	HMDB0008937	Glycerophosphoethanolamines	1-palmitoyl-2-arachidonoyl-gpe (16:0/20:4)	Varibaculum cambriense	Não especificado	-1	negative	CIN
Bokulich et al., 2022	HMDB	HMDB0000442	Beta hydroxy acids and derivatives	3-hydroxybutyrate	Fenollaria	Não especificado	2.5	positive	CIN
Bokulich et al., 2022	HMDB	HMDB0028995	Amino acids, peptides, and analogues	Phenylalanylglycine	Fenollaria	Não especificado	2.5	positive	CIN
Bokulich et al., 2022	HMDB	HMDB0000630	Pyrimidines and pyrimidine derivatives	Cytosine	Fenollaria	Não especificado	2.5	positive	CIN
Bokulich et al., 2022	HMDB	HMDB0240316	Phosphate esters	Glycerophosphoglycerol	Fenollaria	Não especificado	2.5	positive	CIN
Bokulich et al., 2022	HMDB	HMDB0000131	Carbohydrates and carbohydrate conjugates	Glycerol	Fenollaria	Não especificado	2.5	positive	CIN
Bokulich et al., 2022	HMDB	HMDB0240343	Amino acids, peptides, and analogues	N-acetylmethionine Sulfoxide	Fenollaria	Não especificado	2.5	positive	CIN
Bokulich et al., 2022	HMDB	HMDB0012254	Carbohydrates and carbohydrate conjugates	Maltopentaose	Fenollaria	Não especificado	2.5	positive	CIN
Bokulich et al., 2022	HMDB	HMDB0000175	Purine ribonucleotides	Inosine 5'-monophosphate (imp)	Fenollaria	Não especificado	-1	negative	CIN
Bokulich et al., 2022	HMDB	HMDB0008038	Glycerophosphocholines	1-stearoyl-2-oleoyl-gpc (18:0/18:1)	Fenollaria	Não especificado	-1	negative	CIN
Bokulich et al., 2022	HMDB	HMDB0010386	Glycerophosphocholines	1-linoleoyl-gpc (18:2)	Fenollaria	Não especificado	-1	negative	CIN
Bokulich et al., 2022	HMDB	HMDB0007969	Glycerophosphocholines	1-palmitoyl-2-palmitoleoyl-gpc (16:0/16:1)	Fenollaria	Não especificado	-1	negative	CIN
Bokulich et al., 2022	HMDB	HMDB0010384	Glycerophosphocholines	1-stearoyl-gpc (18:0)	Fenollaria	Não especificado	-1	negative	CIN
Bokulich et al., 2022	HMDB	HMDB0008138	Glycerophosphocholines	1,2-dilinoleoyl-gpc (18:2/18:2)	Fenollaria	Não especificado	-1	negative	CIN
Bokulich et al., 2022	HMDB	HMDB0007972	Glycerophosphocholines	1-palmitoyl-2-oleoyl-gpc (16:0/18:1)	Fenollaria	Não especificado	-1	negative	CIN
Bokulich et al., 2022	HMDB	HMDB0012105	Phosphosphingolipids	Tricosanoyl Sphingomyelin (d18:1/23:0)	Fenollaria	Não especificado	-1	negative	CIN
Bokulich et al., 2022	HMDB	HMDB0011210	Glycerophosphocholines	1-(1-enyl-palmitoyl)-2-oleoyl-gpc (p-16:0/18:1)	Fenollaria	Não especificado	-1	negative	CIN
Bokulich et al., 2022	HMDB	HMDB0012103	Phosphosphingolipids	Behenoyl Sphingomyelin (d18:1/22:0)	Fenollaria	Não especificado	-1	negative	CIN
Bokulich et al., 2022	HMDB	HMDB0001388	Lineolic acids and derivatives	Linolenate [alpha Or Gamma; (18:3n3 Or 6)]	Fenollaria	Não especificado	-1	negative	CIN
Bokulich et al., 2022	HMDB	HMDB0002815	Glycerophosphocholines	1-oleoyl-gpc (18:1)	Fenollaria	Não especificado	-1	negative	CIN
Bokulich et al., 2022	HMDB	HMDB0003337	Amino acids, peptides, and analogues	Glutathione, Oxidized	Fenollaria	Não especificado	-1	negative	CIN
Bokulich et al., 2022	HMDB	HMDB0008048	Glycerophosphocholines	1-stearoyl-2-arachidonoyl-gpc (18:0/20:4)	Fenollaria	Não especificado	-1	negative	CIN
Bokulich et al., 2022	HMDB	HMDB0010382	Glycerophosphocholines	1-palmitoyl-gpc (16:0)	Fenollaria	Não especificado	-1	negative	CIN
Bokulich et al., 2022	HMDB	HMDB0000067	Cholestane steroids	Cholesterol	Fenollaria	Não especificado	-1	negative	CIN
Bokulich et al., 2022	HMDB	HMDB0000564	Glycerophospholipids	1,2-dipalmitoyl-gpc (16:0/16:0)	Fenollaria	Não especificado	-1	negative	CIN
Bokulich et al., 2022	HMDB	HMDB0242119	Medium-chain hydroxy acids and derivatives	Mannonate	Fenollaria	Não especificado	-1	negative	CIN
Bokulich et al., 2022	HMDB	HMDB0000840	Benzoic acids and derivatives	2-hydroxyhippurate	Fenollaria	Não especificado	2.5	positive	CIN
Bokulich et al., 2022	HMDB	HMDB0000303	Tryptamines and derivatives	Tryptamine	Fenollaria	Não especificado	2.5	positive	CIN
Bokulich et al., 2022	HMDB	HMDB0008147	Glycerophosphocholines	1-linoleoyl-2-arachidonoyl-gpc (18:2/20:4n6)	Fenollaria	Não especificado	-1	negative	CIN
Bokulich et al., 2022	HMDB	HMDB0000207	Fatty acids and conjugates	Oleate/vaccenate (18:1)	Fenollaria	Não especificado	-1	negative	CIN
Bokulich et al., 2022	HMDB	HMDB0008937	Glycerophosphoethanolamines	1-palmitoyl-2-arachidonoyl-gpe (16:0/20:4)	Fenollaria	Não especificado	-1	negative	CIN
Motevaseli et al., 2013	HMDB	HMDB0000190	Alpha hydroxy acids and derivatives	L-lactic Acid	Lactobacillus iners	Kruskall-Wallis	0.05	positive	CC
Shi et al., 2024	HMDB	HMDB0003125	Not Available	Hydrogen Peroxide	Lactobacillus	Qui-quadrado	<0,05	positive	CIN
Shi et al., 2024	KEGG	NR	NR	Leukocyte esterase	Dysbiosis	not reported	not reported	positive	CIN
Wang et al., 2017	KEGG	K23550	Glucuronate	Sialidase	Bacterial vaginosis	ANOVA	<0,01	positive	HPV+
Wang et al., 2017	KEGG	K01195	Glycosaminoglycan degradation	Beta-glucuronidase	Dysbiosis	ANOVA	<0,01	positive	CIN
Wang et al., 2017	KEGG	K01188	Starch and sucrose metabolism	Beta-glucosidade	Dysbiosis	ANOVA	<0,01	positive	CC
Wang et al., 2017	HMDB	HMDB0003125	Not Available	Hydrogen Peroxide	Lactobacillus	ANOVA	<0.05	positive	CC
Wang et al., 2017	KEGG	NR	NR	Leukocyte esterase	Dysbiosis	ANOVA	<0.05	positive	CIN
Liu et al., 2024	HMDB	HMDB0003125	Not Available	Hydrogen Peroxide	Lactobacillus	chi-square	associação	positive	HPV+
Liu et al., 2024	KEGG	K01195	Glycosaminoglycan degradation	Beta-glucuronidase	Dysbiosis	chi-square	associação	positive	HPV+
Liu et al., 2024	KEGG	NR	NR	Leukocyte esterase	Aerobic vaginitis	chi-square	associação	positive	HPV+
Shen et al., 2025	HMDB	HMDB0000755	Not Available	Dl-p-hydroxylphenyllactic Acid	Prevotella	Spearman correlation	-0.05	negative	CIN
Shen et al., 2025	HMDB	HMDB0000755	Not Available	Dl-p-hydroxylphenyllactic Acid	Mobiluncus	Spearman correlation	-0.2	negative	CIN
Shen et al., 2025	HMDB	HMDB0000755	Not Available	Dl-p-hydroxylphenyllactic Acid	Atopobium	Spearman correlation	-0.05	negative	CIN
Shen et al., 2025	HMDB	HMDB0000755	Not Available	Dl-p-hydroxylphenyllactic Acid	Sneathia	Spearman correlation	-0.05	negative	CIN
Shen et al., 2025	HMDB	HMDB0000755	Not Available	Dl-p-hydroxylphenyllactic Acid	Fenollaria	Spearman correlation	-0.05	negative	CIN
Shen et al., 2025	HMDB	HMDB0000755	Not Available	Dl-p-hydroxylphenyllactic Acid	Comamonas	Spearman correlation	-0.05	negative	CIN
Shen et al., 2025	HMDB	HMDB0000755	Not Available	Dl-p-hydroxylphenyllactic Acid	Enterococcus	Spearman correlation	-0.1	negative	CIN
Shen et al., 2025	HMDB	HMDB0000755	Not Available	Dl-p-hydroxylphenyllactic Acid	Streptococcus	Spearman correlation	-0.05	negative	CIN
Shen et al., 2025	HMDB	HMDB0000755	Not Available	Dl-p-hydroxylphenyllactic Acid	Pelomonas	Spearman correlation	-0.05	negative	CIN
Shen et al., 2025	HMDB	HMDB0000755	Not Available	Dl-p-hydroxylphenyllactic Acid	Peptoniphilus	Spearman correlation	-0.1	negative	CIN
Shen et al., 2025	HMDB	HMDB0000755	Not Available	Dl-p-hydroxylphenyllactic Acid	Corynebacterium	Spearman correlation	-0.1	negative	CIN
Shen et al., 2025	HMDB	HMDB0000755	Not Available	Dl-p-hydroxylphenyllactic Acid	Finegoldia	Spearman correlation	-0.1	negative	CIN
Shen et al., 2025	HMDB	HMDB0000755	Not Available	Dl-p-hydroxylphenyllactic Acid	Ezakiella	Spearman correlation	-0.1	negative	CIN
Shen et al., 2025	HMDB	HMDB0000755	Not Available	Dl-p-hydroxylphenyllactic Acid	Gardnerella	Spearman correlation	-0.1	negative	CIN
Shen et al., 2025	HMDB	HMDB0000755	Not Available	Dl-p-hydroxylphenyllactic Acid	Veillonella	Spearman correlation	-0.1	negative	CIN
Shen et al., 2025	HMDB	HMDB0000755	Not Available	Dl-p-hydroxylphenyllactic Acid	Fastidiosipila	Spearman correlation	0.05	positive	CIN
Shen et al., 2025	HMDB	HMDB0000755	Not Available	Dl-p-hydroxylphenyllactic Acid	Megeibacillus	Spearman correlation	-0.1	negative	CIN
Shen et al., 2025	HMDB	HMDB0000755	Not Available	Dl-p-hydroxylphenyllactic Acid	Actinobacter	Spearman correlation	0	neutral	CIN
Shen et al., 2025	HMDB	HMDB0000755	Not Available	Dl-p-hydroxylphenyllactic Acid	Rhodococcus	Spearman correlation	0	neutral	CIN
Shen et al., 2025	HMDB	HMDB0000755	Not Available	Dl-p-hydroxylphenyllactic Acid	Megasphaera	Spearman correlation	0	neutral	CIN
Shen et al., 2025	HMDB	HMDB0000755	Not Available	Dl-p-hydroxylphenyllactic Acid	Aerococcus	Spearman correlation	-0.05	negative	CIN
Shen et al., 2025	HMDB	HMDB0000755	Not Available	Dl-p-hydroxylphenyllactic Acid	Moryellla	Spearman correlation	-0.1	negative	CIN
Shen et al., 2025	HMDB	HMDB0000755	Not Available	Dl-p-hydroxylphenyllactic Acid	Enterobacter	Spearman correlation	0.1	positive	CIN
Shen et al., 2025	HMDB	HMDB0000755	Not Available	Dl-p-hydroxylphenyllactic Acid	Bacillus	Spearman correlation	0.2	positive	CIN
Shen et al., 2025	HMDB	HMDB0000755	Not Available	Dl-p-hydroxylphenyllactic Acid	Klebsiella	Spearman correlation	0.2	positive	CIN
Shen et al., 2025	HMDB	HMDB0000755	Not Available	Dl-p-hydroxylphenyllactic Acid	Shuttleworthia	Spearman correlation	0.1	positive	CIN
Shen et al., 2025	HMDB	HMDB0000755	Not Available	Dl-p-hydroxylphenyllactic Acid	Dialister	Spearman correlation	0.15	positive	CIN
Shen et al., 2025	HMDB	HMDB0000755	Not Available	Dl-p-hydroxylphenyllactic Acid	Bacteroides	Spearman correlation	0.05	positive	CIN
Shen et al., 2025	HMDB	HMDB0000755	Not Available	Dl-p-hydroxylphenyllactic Acid	Anaerococcus	Spearman correlation	0.1	positive	CIN
Shen et al., 2025	HMDB	HMDB0000755	Not Available	Dl-p-hydroxylphenyllactic Acid	Escherichia/shigella	Spearman correlation	0.05	positive	CIN
Shen et al., 2025	HMDB	HMDB0000755	Not Available	Dl-p-hydroxylphenyllactic Acid	Porphyromonas	Spearman correlation	0	neutral	CIN
Shen et al., 2025	HMDB	HMDB0000755	Not Available	Dl-p-hydroxylphenyllactic Acid	Aeromonas	Spearman correlation	-0.05	negative	CIN
Shen et al., 2025	HMDB	HMDB0000755	Not Available	Dl-p-hydroxylphenyllactic Acid	Ureaplasma	Spearman correlation	-0.05	negative	CIN
Shen et al., 2025	HMDB	HMDB0000755	Not Available	Dl-p-hydroxylphenyllactic Acid	Weissella	Spearman correlation	0.1	positive	CIN
Shen et al., 2025	HMDB	HMDB0000755	Not Available	Dl-p-hydroxylphenyllactic Acid	Parvimonas	Spearman correlation	0	neutral	CIN
Shen et al., 2025	HMDB	HMDB0000755	Not Available	Dl-p-hydroxylphenyllactic Acid	Defluvicocus	Spearman correlation	0	neutral	CIN
Shen et al., 2025	HMDB	HMDB0000755	Not Available	Dl-p-hydroxylphenyllactic Acid	Ralstonia	Spearman correlation	0.2	positive	CIN
Shen et al., 2025	HMDB	HMDB0000755	Not Available	Dl-p-hydroxylphenyllactic Acid	Pseudomonas	Spearman correlation	0.1	positive	CIN
Shen et al., 2025	HMDB	HMDB0000755	Not Available	Dl-p-hydroxylphenyllactic Acid	Knoellia	Spearman correlation	0.1	positive	CIN
Shen et al., 2025	HMDB	HMDB0000755	Not Available	Dl-p-hydroxylphenyllactic Acid	Brachybacterium	Spearman correlation	0.15	positive	CIN
Shen et al., 2025	HMDB	HMDB0000755	Not Available	Dl-p-hydroxylphenyllactic Acid	Chlamidya	Spearman correlation	0	neutral	CIN
Shen et al., 2025	HMDB	HMDB0000755	Not Available	Dl-p-hydroxylphenyllactic Acid	Peptoestreptococcus	Spearman correlation	0.1	positive	CIN
Shen et al., 2025	HMDB	HMDB0000755	Not Available	Dl-p-hydroxylphenyllactic Acid	Sphungomonas	Spearman correlation	0.1	positive	CIN
Shen et al., 2025	HMDB	HMDB0000755	Not Available	Dl-p-hydroxylphenyllactic Acid	Staphylococcus	Spearman correlation	0.15	positive	CIN
Shen et al., 2025	HMDB	HMDB0000755	Not Available	Dl-p-hydroxylphenyllactic Acid	Flavobacterium	Spearman correlation	0.15	positive	CIN
Shen et al., 2025	HMDB	HMDB0094692	Amino acids, peptides, and analogues	N-methylalanine	Prevotella	Spearman correlation	-0.15	negative	CIN
Shen et al., 2025	HMDB	HMDB0094692	Amino acids, peptides, and analogues	N-methylalanine	Mobiluncus	Spearman correlation	0.1	positive	CIN
Shen et al., 2025	HMDB	HMDB0094692	Amino acids, peptides, and analogues	N-methylalanine	Atopobium	Spearman correlation	0	neutral	CIN
Shen et al., 2025	HMDB	HMDB0094692	Amino acids, peptides, and analogues	N-methylalanine	Sneathia	Spearman correlation	0	neutral	CIN
Shen et al., 2025	HMDB	HMDB0094692	Amino acids, peptides, and analogues	N-methylalanine	Fenollaria	Spearman correlation	-0.05	negative	CIN
Shen et al., 2025	HMDB	HMDB0094692	Amino acids, peptides, and analogues	N-methylalanine	Comamonas	Spearman correlation	0	neutral	CIN
Shen et al., 2025	HMDB	HMDB0094692	Amino acids, peptides, and analogues	N-methylalanine	Enterococcus	Spearman correlation	-0.1	negative	CIN
Shen et al., 2025	HMDB	HMDB0094692	Amino acids, peptides, and analogues	N-methylalanine	Streptococcus	Spearman correlation	0	neutral	CIN
Shen et al., 2025	HMDB	HMDB0094692	Amino acids, peptides, and analogues	N-methylalanine	Pelomonas	Spearman correlation	0	neutral	CIN
Shen et al., 2025	HMDB	HMDB0094692	Amino acids, peptides, and analogues	N-methylalanine	Peptoniphilus	Spearman correlation	-0.05	negative	CIN
Shen et al., 2025	HMDB	HMDB0094692	Amino acids, peptides, and analogues	N-methylalanine	Corynebacterium	Spearman correlation	-0.1	negative	CIN
Shen et al., 2025	HMDB	HMDB0094692	Amino acids, peptides, and analogues	N-methylalanine	Finegoldia	Spearman correlation	-0.1	negative	CIN
Shen et al., 2025	HMDB	HMDB0094692	Amino acids, peptides, and analogues	N-methylalanine	Ezakiella	Spearman correlation	-0.1	negative	CIN
Shen et al., 2025	HMDB	HMDB0094692	Amino acids, peptides, and analogues	N-methylalanine	Gardnerella	Spearman correlation	-0.05	negative	CIN
Shen et al., 2025	HMDB	HMDB0094692	Amino acids, peptides, and analogues	N-methylalanine	Veillonella	Spearman correlation	-0.1	negative	CIN
Shen et al., 2025	HMDB	HMDB0094692	Amino acids, peptides, and analogues	N-methylalanine	Fastidiosipila	Spearman correlation	0.05	positive	CIN
Shen et al., 2025	HMDB	HMDB0094692	Amino acids, peptides, and analogues	N-methylalanine	Megeibacillus	Spearman correlation	0.1	positive	CIN
Shen et al., 2025	HMDB	HMDB0094692	Amino acids, peptides, and analogues	N-methylalanine	Actinobacter	Spearman correlation	0	neutral	CIN
Shen et al., 2025	HMDB	HMDB0094692	Amino acids, peptides, and analogues	N-methylalanine	Rhodococcus	Spearman correlation	-0.05	negative	CIN
Shen et al., 2025	HMDB	HMDB0094692	Amino acids, peptides, and analogues	N-methylalanine	Megasphaera	Spearman correlation	-0.05	negative	CIN
Shen et al., 2025	HMDB	HMDB0094692	Amino acids, peptides, and analogues	N-methylalanine	Aerococcus	Spearman correlation	0	neutral	CIN
Shen et al., 2025	HMDB	HMDB0094692	Amino acids, peptides, and analogues	N-methylalanine	Moryellla	Spearman correlation	0	neutral	CIN
Shen et al., 2025	HMDB	HMDB0094692	Amino acids, peptides, and analogues	N-methylalanine	Enterobacter	Spearman correlation	0	neutral	CIN
Shen et al., 2025	HMDB	HMDB0094692	Amino acids, peptides, and analogues	N-methylalanine	Bacillus	Spearman correlation	0.1	positive	CIN
Shen et al., 2025	HMDB	HMDB0094692	Amino acids, peptides, and analogues	N-methylalanine	Klebsiella	Spearman correlation	0.2	positive	CIN
Shen et al., 2025	HMDB	HMDB0094692	Amino acids, peptides, and analogues	N-methylalanine	Shuttleworthia	Spearman correlation	0.1	positive	CIN
Shen et al., 2025	HMDB	HMDB0094692	Amino acids, peptides, and analogues	N-methylalanine	Dialister	Spearman correlation	0.15	positive	CIN
Shen et al., 2025	HMDB	HMDB0094692	Amino acids, peptides, and analogues	N-methylalanine	Bacteroides	Spearman correlation	0.1	positive	CIN
Shen et al., 2025	HMDB	HMDB0094692	Amino acids, peptides, and analogues	N-methylalanine	Anaerococcus	Spearman correlation	0.05	positive	CIN
Shen et al., 2025	HMDB	HMDB0094692	Amino acids, peptides, and analogues	N-methylalanine	Escherichia/shigella	Spearman correlation	0.05	positive	CIN
Shen et al., 2025	HMDB	HMDB0094692	Amino acids, peptides, and analogues	N-methylalanine	Porphyromonas	Spearman correlation	0.1	positive	CIN
Shen et al., 2025	HMDB	HMDB0094692	Amino acids, peptides, and analogues	N-methylalanine	Aeromonas	Spearman correlation	0	neutral	CIN
Shen et al., 2025	HMDB	HMDB0094692	Amino acids, peptides, and analogues	N-methylalanine	Ureaplasma	Spearman correlation	0	neutral	CIN
Shen et al., 2025	HMDB	HMDB0094692	Amino acids, peptides, and analogues	N-methylalanine	Weissella	Spearman correlation	0	neutral	CIN
Shen et al., 2025	HMDB	HMDB0094692	Amino acids, peptides, and analogues	N-methylalanine	Parvimonas	Spearman correlation	-0.1	negative	CIN
Shen et al., 2025	HMDB	HMDB0094692	Amino acids, peptides, and analogues	N-methylalanine	Defluvicocus	Spearman correlation	0	neutral	CIN
Shen et al., 2025	HMDB	HMDB0094692	Amino acids, peptides, and analogues	N-methylalanine	Ralstonia	Spearman correlation	0.2	positive	CIN
Shen et al., 2025	HMDB	HMDB0094692	Amino acids, peptides, and analogues	N-methylalanine	Pseudomonas	Spearman correlation	0.1	positive	CIN
Shen et al., 2025	HMDB	HMDB0094692	Amino acids, peptides, and analogues	N-methylalanine	Knoellia	Spearman correlation	0.1	positive	CIN
Shen et al., 2025	HMDB	HMDB0094692	Amino acids, peptides, and analogues	N-methylalanine	Brachybacterium	Spearman correlation	0.15	positive	CIN
Shen et al., 2025	HMDB	HMDB0094692	Amino acids, peptides, and analogues	N-methylalanine	Chlamidya	Spearman correlation	0.15	positive	CIN
Shen et al., 2025	HMDB	HMDB0094692	Amino acids, peptides, and analogues	N-methylalanine	Peptoestreptococcus	Spearman correlation	0.15	positive	CIN
Shen et al., 2025	HMDB	HMDB0094692	Amino acids, peptides, and analogues	N-methylalanine	Sphungomonas	Spearman correlation	0.15	positive	CIN
Shen et al., 2025	HMDB	HMDB0094692	Amino acids, peptides, and analogues	N-methylalanine	Staphylococcus	Spearman correlation	0.05	positive	CIN
Shen et al., 2025	HMDB	HMDB0094692	Amino acids, peptides, and analogues	N-methylalanine	Flavobacterium	Spearman correlation	0.05	positive	CIN
Shen et al., 2025	HMDB	HMDB0246042	Carbohydrates and carbohydrate conjugates	Gluconic Acid Lactone	Prevotella	Spearman correlation	-0.05	negative	CIN
Shen et al., 2025	HMDB	HMDB0246042	Carbohydrates and carbohydrate conjugates	Gluconic Acid Lactone	Mobiluncus	Spearman correlation	-0.2	negative	CIN
Shen et al., 2025	HMDB	HMDB0246042	Carbohydrates and carbohydrate conjugates	Gluconic Acid Lactone	Atopobium	Spearman correlation	-0.15	negative	CIN
Shen et al., 2025	HMDB	HMDB0246042	Carbohydrates and carbohydrate conjugates	Gluconic Acid Lactone	Sneathia	Spearman correlation	-0.2	negative	CIN
Shen et al., 2025	HMDB	HMDB0246042	Carbohydrates and carbohydrate conjugates	Gluconic Acid Lactone	Fenollaria	Spearman correlation	-0.05	negative	CIN
Shen et al., 2025	HMDB	HMDB0246042	Carbohydrates and carbohydrate conjugates	Gluconic Acid Lactone	Comamonas	Spearman correlation	0	neutral	CIN
Shen et al., 2025	HMDB	HMDB0246042	Carbohydrates and carbohydrate conjugates	Gluconic Acid Lactone	Enterococcus	Spearman correlation	0	neutral	CIN
Shen et al., 2025	HMDB	HMDB0246042	Carbohydrates and carbohydrate conjugates	Gluconic Acid Lactone	Streptococcus	Spearman correlation	0	neutral	CIN
Shen et al., 2025	HMDB	HMDB0246042	Carbohydrates and carbohydrate conjugates	Gluconic Acid Lactone	Pelomonas	Spearman correlation	0.05	positive	CIN
Shen et al., 2025	HMDB	HMDB0246042	Carbohydrates and carbohydrate conjugates	Gluconic Acid Lactone	Peptoniphilus	Spearman correlation	-0.2	negative	CIN
Shen et al., 2025	HMDB	HMDB0246042	Carbohydrates and carbohydrate conjugates	Gluconic Acid Lactone	Corynebacterium	Spearman correlation	-0.1	negative	CIN
Shen et al., 2025	HMDB	HMDB0246042	Carbohydrates and carbohydrate conjugates	Gluconic Acid Lactone	Finegoldia	Spearman correlation	-0.05	negative	CIN
Shen et al., 2025	HMDB	HMDB0246042	Carbohydrates and carbohydrate conjugates	Gluconic Acid Lactone	Ezakiella	Spearman correlation	-0.05	negative	CIN
Shen et al., 2025	HMDB	HMDB0246042	Carbohydrates and carbohydrate conjugates	Gluconic Acid Lactone	Gardnerella	Spearman correlation	-0.1	negative	CIN
Shen et al., 2025	HMDB	HMDB0246042	Carbohydrates and carbohydrate conjugates	Gluconic Acid Lactone	Veillonella	Spearman correlation	0	neutral	CIN
Shen et al., 2025	HMDB	HMDB0246042	Carbohydrates and carbohydrate conjugates	Gluconic Acid Lactone	Fastidiosipila	Spearman correlation	-0.1	negative	CIN
Shen et al., 2025	HMDB	HMDB0246042	Carbohydrates and carbohydrate conjugates	Gluconic Acid Lactone	Megeibacillus	Spearman correlation	-0.1	negative	CIN
Shen et al., 2025	HMDB	HMDB0246042	Carbohydrates and carbohydrate conjugates	Gluconic Acid Lactone	Actinobacter	Spearman correlation	0	neutral	CIN
Shen et al., 2025	HMDB	HMDB0246042	Carbohydrates and carbohydrate conjugates	Gluconic Acid Lactone	Rhodococcus	Spearman correlation	0	neutral	CIN
Shen et al., 2025	HMDB	HMDB0246042	Carbohydrates and carbohydrate conjugates	Gluconic Acid Lactone	Megasphaera	Spearman correlation	0.05	positive	CIN
Shen et al., 2025	HMDB	HMDB0246042	Carbohydrates and carbohydrate conjugates	Gluconic Acid Lactone	Aerococcus	Spearman correlation	-0.05	negative	CIN
Shen et al., 2025	HMDB	HMDB0246042	Carbohydrates and carbohydrate conjugates	Gluconic Acid Lactone	Moryellla	Spearman correlation	-0.1	negative	CIN
Shen et al., 2025	HMDB	HMDB0246042	Carbohydrates and carbohydrate conjugates	Gluconic Acid Lactone	Enterobacter	Spearman correlation	-0.05	negative	CIN
Shen et al., 2025	HMDB	HMDB0246042	Carbohydrates and carbohydrate conjugates	Gluconic Acid Lactone	Bacillus	Spearman correlation	0.1	positive	CIN
Shen et al., 2025	HMDB	HMDB0246042	Carbohydrates and carbohydrate conjugates	Gluconic Acid Lactone	Klebsiella	Spearman correlation	0.2	positive	CIN
Shen et al., 2025	HMDB	HMDB0246042	Carbohydrates and carbohydrate conjugates	Gluconic Acid Lactone	Shuttleworthia	Spearman correlation	0.1	positive	CIN
Shen et al., 2025	HMDB	HMDB0246042	Carbohydrates and carbohydrate conjugates	Gluconic Acid Lactone	Dialister	Spearman correlation	0.2	positive	CIN
Shen et al., 2025	HMDB	HMDB0246042	Carbohydrates and carbohydrate conjugates	Gluconic Acid Lactone	Bacteroides	Spearman correlation	0	neutral	CIN
Shen et al., 2025	HMDB	HMDB0246042	Carbohydrates and carbohydrate conjugates	Gluconic Acid Lactone	Anaerococcus	Spearman correlation	0	neutral	CIN
Shen et al., 2025	HMDB	HMDB0246042	Carbohydrates and carbohydrate conjugates	Gluconic Acid Lactone	Escherichia/shigella	Spearman correlation	0	neutral	CIN
Shen et al., 2025	HMDB	HMDB0246042	Carbohydrates and carbohydrate conjugates	Gluconic Acid Lactone	Porphyromonas	Spearman correlation	0.05	positive	CIN
Shen et al., 2025	HMDB	HMDB0246042	Carbohydrates and carbohydrate conjugates	Gluconic Acid Lactone	Aeromonas	Spearman correlation	0.05	positive	CIN
Shen et al., 2025	HMDB	HMDB0246042	Carbohydrates and carbohydrate conjugates	Gluconic Acid Lactone	Ureaplasma	Spearman correlation	0.2	positive	CIN
Shen et al., 2025	HMDB	HMDB0246042	Carbohydrates and carbohydrate conjugates	Gluconic Acid Lactone	Weissella	Spearman correlation	0.1	positive	CIN
Shen et al., 2025	HMDB	HMDB0246042	Carbohydrates and carbohydrate conjugates	Gluconic Acid Lactone	Parvimonas	Spearman correlation	0.05	positive	CIN
Shen et al., 2025	HMDB	HMDB0246042	Carbohydrates and carbohydrate conjugates	Gluconic Acid Lactone	Defluvicocus	Spearman correlation	0.05	positive	CIN
Shen et al., 2025	HMDB	HMDB0246042	Carbohydrates and carbohydrate conjugates	Gluconic Acid Lactone	Ralstonia	Spearman correlation	0.05	positive	CIN
Shen et al., 2025	HMDB	HMDB0246042	Carbohydrates and carbohydrate conjugates	Gluconic Acid Lactone	Pseudomonas	Spearman correlation	0.1	positive	CIN
Shen et al., 2025	HMDB	HMDB0246042	Carbohydrates and carbohydrate conjugates	Gluconic Acid Lactone	Knoellia	Spearman correlation	0.05	positive	CIN
Shen et al., 2025	HMDB	HMDB0246042	Carbohydrates and carbohydrate conjugates	Gluconic Acid Lactone	Brachybacterium	Spearman correlation	0.15	positive	CIN
Shen et al., 2025	HMDB	HMDB0246042	Carbohydrates and carbohydrate conjugates	Gluconic Acid Lactone	Chlamidya	Spearman correlation	0.05	positive	CIN
Shen et al., 2025	HMDB	HMDB0246042	Carbohydrates and carbohydrate conjugates	Gluconic Acid Lactone	Peptoestreptococcus	Spearman correlation	0.05	positive	CIN
Shen et al., 2025	HMDB	HMDB0246042	Carbohydrates and carbohydrate conjugates	Gluconic Acid Lactone	Sphungomonas	Spearman correlation	0	neutral	CIN
Shen et al., 2025	HMDB	HMDB0246042	Carbohydrates and carbohydrate conjugates	Gluconic Acid Lactone	Staphylococcus	Spearman correlation	0.05	positive	CIN
Shen et al., 2025	HMDB	HMDB0246042	Carbohydrates and carbohydrate conjugates	Gluconic Acid Lactone	Flavobacterium	Spearman correlation	0.05	positive	CIN
Shen et al., 2025	HMDB	HMDB0002649	Carbohydrates and carbohydrate conjugates	Erythrose	Prevotella	Spearman correlation	-0.05	negative	CIN
Shen et al., 2025	HMDB	HMDB0002649	Carbohydrates and carbohydrate conjugates	Erythrose	Mobiluncus	Spearman correlation	-0.2	negative	CIN
Shen et al., 2025	HMDB	HMDB0002649	Carbohydrates and carbohydrate conjugates	Erythrose	Atopobium	Spearman correlation	-0.2	negative	CIN
Shen et al., 2025	HMDB	HMDB0002649	Carbohydrates and carbohydrate conjugates	Erythrose	Sneathia	Spearman correlation	-0.05	negative	CIN
Shen et al., 2025	HMDB	HMDB0002649	Carbohydrates and carbohydrate conjugates	Erythrose	Fenollaria	Spearman correlation	0.05	positive	CIN
Shen et al., 2025	HMDB	HMDB0002649	Carbohydrates and carbohydrate conjugates	Erythrose	Comamonas	Spearman correlation	-0.05	negative	CIN
Shen et al., 2025	HMDB	HMDB0002649	Carbohydrates and carbohydrate conjugates	Erythrose	Enterococcus	Spearman correlation	0	neutral	CIN
Shen et al., 2025	HMDB	HMDB0002649	Carbohydrates and carbohydrate conjugates	Erythrose	Streptococcus	Spearman correlation	0	neutral	CIN
Shen et al., 2025	HMDB	HMDB0002649	Carbohydrates and carbohydrate conjugates	Erythrose	Pelomonas	Spearman correlation	0	neutral	CIN
Shen et al., 2025	HMDB	HMDB0002649	Carbohydrates and carbohydrate conjugates	Erythrose	Peptoniphilus	Spearman correlation	-0.1	negative	CIN
Shen et al., 2025	HMDB	HMDB0002649	Carbohydrates and carbohydrate conjugates	Erythrose	Corynebacterium	Spearman correlation	-0.1	negative	CIN
Shen et al., 2025	HMDB	HMDB0002649	Carbohydrates and carbohydrate conjugates	Erythrose	Finegoldia	Spearman correlation	0	neutral	CIN
Shen et al., 2025	HMDB	HMDB0002649	Carbohydrates and carbohydrate conjugates	Erythrose	Ezakiella	Spearman correlation	0	neutral	CIN
Shen et al., 2025	HMDB	HMDB0002649	Carbohydrates and carbohydrate conjugates	Erythrose	Gardnerella	Spearman correlation	-0.2	negative	CIN
Shen et al., 2025	HMDB	HMDB0002649	Carbohydrates and carbohydrate conjugates	Erythrose	Veillonella	Spearman correlation	0	neutral	CIN
Shen et al., 2025	HMDB	HMDB0002649	Carbohydrates and carbohydrate conjugates	Erythrose	Fastidiosipila	Spearman correlation	-0.1	negative	CIN
Shen et al., 2025	HMDB	HMDB0002649	Carbohydrates and carbohydrate conjugates	Erythrose	Megeibacillus	Spearman correlation	-0.1	negative	CIN
Shen et al., 2025	HMDB	HMDB0002649	Carbohydrates and carbohydrate conjugates	Erythrose	Actinobacter	Spearman correlation	0	neutral	CIN
Shen et al., 2025	HMDB	HMDB0002649	Carbohydrates and carbohydrate conjugates	Erythrose	Rhodococcus	Spearman correlation	0	neutral	CIN
Shen et al., 2025	HMDB	HMDB0002649	Carbohydrates and carbohydrate conjugates	Erythrose	Megasphaera	Spearman correlation	-0.05	negative	CIN
Shen et al., 2025	HMDB	HMDB0002649	Carbohydrates and carbohydrate conjugates	Erythrose	Aerococcus	Spearman correlation	-0.05	negative	CIN
Shen et al., 2025	HMDB	HMDB0002649	Carbohydrates and carbohydrate conjugates	Erythrose	Moryellla	Spearman correlation	0	neutral	CIN
Shen et al., 2025	HMDB	HMDB0002649	Carbohydrates and carbohydrate conjugates	Erythrose	Enterobacter	Spearman correlation	0.2	positive	CIN
Shen et al., 2025	HMDB	HMDB0002649	Carbohydrates and carbohydrate conjugates	Erythrose	Bacillus	Spearman correlation	0.2	positive	CIN
Shen et al., 2025	HMDB	HMDB0002649	Carbohydrates and carbohydrate conjugates	Erythrose	Klebsiella	Spearman correlation	0.2	positive	CIN
Shen et al., 2025	HMDB	HMDB0002649	Carbohydrates and carbohydrate conjugates	Erythrose	Shuttleworthia	Spearman correlation	0.1	positive	CIN
Shen et al., 2025	HMDB	HMDB0002649	Carbohydrates and carbohydrate conjugates	Erythrose	Dialister	Spearman correlation	0.2	positive	CIN
Shen et al., 2025	HMDB	HMDB0002649	Carbohydrates and carbohydrate conjugates	Erythrose	Bacteroides	Spearman correlation	0.05	positive	CIN
Shen et al., 2025	HMDB	HMDB0002649	Carbohydrates and carbohydrate conjugates	Erythrose	Anaerococcus	Spearman correlation	0.05	positive	CIN
Shen et al., 2025	HMDB	HMDB0002649	Carbohydrates and carbohydrate conjugates	Erythrose	Escherichia/shigella	Spearman correlation	0.05	positive	CIN
Shen et al., 2025	HMDB	HMDB0002649	Carbohydrates and carbohydrate conjugates	Erythrose	Porphyromonas	Spearman correlation	0.1	positive	CIN
Shen et al., 2025	HMDB	HMDB0002649	Carbohydrates and carbohydrate conjugates	Erythrose	Aeromonas	Spearman correlation	0.05	positive	CIN
Shen et al., 2025	HMDB	HMDB0002649	Carbohydrates and carbohydrate conjugates	Erythrose	Ureaplasma	Spearman correlation	0.15	positive	CIN
Shen et al., 2025	HMDB	HMDB0002649	Carbohydrates and carbohydrate conjugates	Erythrose	Weissella	Spearman correlation	0.15	positive	CIN
Shen et al., 2025	HMDB	HMDB0002649	Carbohydrates and carbohydrate conjugates	Erythrose	Parvimonas	Spearman correlation	0.05	positive	CIN
Shen et al., 2025	HMDB	HMDB0002649	Carbohydrates and carbohydrate conjugates	Erythrose	Defluvicocus	Spearman correlation	0	neutral	CIN
Shen et al., 2025	HMDB	HMDB0002649	Carbohydrates and carbohydrate conjugates	Erythrose	Ralstonia	Spearman correlation	0.2	positive	CIN
Shen et al., 2025	HMDB	HMDB0002649	Carbohydrates and carbohydrate conjugates	Erythrose	Pseudomonas	Spearman correlation	0.1	positive	CIN
Shen et al., 2025	HMDB	HMDB0002649	Carbohydrates and carbohydrate conjugates	Erythrose	Knoellia	Spearman correlation	0.1	positive	CIN
Shen et al., 2025	HMDB	HMDB0002649	Carbohydrates and carbohydrate conjugates	Erythrose	Brachybacterium	Spearman correlation	0.15	positive	CIN
Shen et al., 2025	HMDB	HMDB0002649	Carbohydrates and carbohydrate conjugates	Erythrose	Chlamidya	Spearman correlation	0.05	positive	CIN
Shen et al., 2025	HMDB	HMDB0002649	Carbohydrates and carbohydrate conjugates	Erythrose	Peptoestreptococcus	Spearman correlation	0.05	positive	CIN
Shen et al., 2025	HMDB	HMDB0002649	Carbohydrates and carbohydrate conjugates	Erythrose	Sphungomonas	Spearman correlation	0.1	positive	CIN
Shen et al., 2025	HMDB	HMDB0002649	Carbohydrates and carbohydrate conjugates	Erythrose	Staphylococcus	Spearman correlation	0.1	positive	CIN
Shen et al., 2025	HMDB	HMDB0002649	Carbohydrates and carbohydrate conjugates	Erythrose	Flavobacterium	Spearman correlation	0.1	positive	CIN
Shen et al., 2025	HMDB	HMDB0001401	Carbohydrates and carbohydrate conjugates	Glucose-6-phosphate	Prevotella	Spearman correlation	0	neutral	CIN
Shen et al., 2025	HMDB	HMDB0001401	Carbohydrates and carbohydrate conjugates	Glucose-6-phosphate	Mobiluncus	Spearman correlation	0	neutral	CIN
Shen et al., 2025	HMDB	HMDB0001401	Carbohydrates and carbohydrate conjugates	Glucose-6-phosphate	Atopobium	Spearman correlation	-0.05	negative	CIN
Shen et al., 2025	HMDB	HMDB0001401	Carbohydrates and carbohydrate conjugates	Glucose-6-phosphate	Sneathia	Spearman correlation	-0.05	negative	CIN
Shen et al., 2025	HMDB	HMDB0001401	Carbohydrates and carbohydrate conjugates	Glucose-6-phosphate	Fenollaria	Spearman correlation	-0.05	negative	CIN
Shen et al., 2025	HMDB	HMDB0001401	Carbohydrates and carbohydrate conjugates	Glucose-6-phosphate	Comamonas	Spearman correlation	-0.05	negative	CIN
Shen et al., 2025	HMDB	HMDB0001401	Carbohydrates and carbohydrate conjugates	Glucose-6-phosphate	Enterococcus	Spearman correlation	-0.05	negative	CIN
Shen et al., 2025	HMDB	HMDB0001401	Carbohydrates and carbohydrate conjugates	Glucose-6-phosphate	Streptococcus	Spearman correlation	-0.05	negative	CIN
Shen et al., 2025	HMDB	HMDB0001401	Carbohydrates and carbohydrate conjugates	Glucose-6-phosphate	Pelomonas	Spearman correlation	0	neutral	CIN
Shen et al., 2025	HMDB	HMDB0001401	Carbohydrates and carbohydrate conjugates	Glucose-6-phosphate	Peptoniphilus	Spearman correlation	-0.2	negative	CIN
Shen et al., 2025	HMDB	HMDB0001401	Carbohydrates and carbohydrate conjugates	Glucose-6-phosphate	Corynebacterium	Spearman correlation	-0.1	negative	CIN
Shen et al., 2025	HMDB	HMDB0001401	Carbohydrates and carbohydrate conjugates	Glucose-6-phosphate	Finegoldia	Spearman correlation	-0.1	negative	CIN
Shen et al., 2025	HMDB	HMDB0001401	Carbohydrates and carbohydrate conjugates	Glucose-6-phosphate	Ezakiella	Spearman correlation	-0.1	negative	CIN
Shen et al., 2025	HMDB	HMDB0001401	Carbohydrates and carbohydrate conjugates	Glucose-6-phosphate	Gardnerella	Spearman correlation	0	neutral	CIN
Shen et al., 2025	HMDB	HMDB0001401	Carbohydrates and carbohydrate conjugates	Glucose-6-phosphate	Veillonella	Spearman correlation	0	neutral	CIN
Shen et al., 2025	HMDB	HMDB0001401	Carbohydrates and carbohydrate conjugates	Glucose-6-phosphate	Fastidiosipila	Spearman correlation	0.05	positive	CIN
Shen et al., 2025	HMDB	HMDB0001401	Carbohydrates and carbohydrate conjugates	Glucose-6-phosphate	Megeibacillus	Spearman correlation	-0.1	negative	CIN
Shen et al., 2025	HMDB	HMDB0001401	Carbohydrates and carbohydrate conjugates	Glucose-6-phosphate	Actinobacter	Spearman correlation	0	neutral	CIN
Shen et al., 2025	HMDB	HMDB0001401	Carbohydrates and carbohydrate conjugates	Glucose-6-phosphate	Rhodococcus	Spearman correlation	-0.05	negative	CIN
Shen et al., 2025	HMDB	HMDB0001401	Carbohydrates and carbohydrate conjugates	Glucose-6-phosphate	Megasphaera	Spearman correlation	-0.05	negative	CIN
Shen et al., 2025	HMDB	HMDB0001401	Carbohydrates and carbohydrate conjugates	Glucose-6-phosphate	Aerococcus	Spearman correlation	-0.2	negative	CIN
Shen et al., 2025	HMDB	HMDB0001401	Carbohydrates and carbohydrate conjugates	Glucose-6-phosphate	Moryellla	Spearman correlation	0.2	positive	CIN
Shen et al., 2025	HMDB	HMDB0001401	Carbohydrates and carbohydrate conjugates	Glucose-6-phosphate	Enterobacter	Spearman correlation	0.1	positive	CIN
Shen et al., 2025	HMDB	HMDB0001401	Carbohydrates and carbohydrate conjugates	Glucose-6-phosphate	Bacillus	Spearman correlation	0.1	positive	CIN
Shen et al., 2025	HMDB	HMDB0001401	Carbohydrates and carbohydrate conjugates	Glucose-6-phosphate	Klebsiella	Spearman correlation	0.2	positive	CIN
Shen et al., 2025	HMDB	HMDB0001401	Carbohydrates and carbohydrate conjugates	Glucose-6-phosphate	Shuttleworthia	Spearman correlation	0.2	positive	CIN
Shen et al., 2025	HMDB	HMDB0001401	Carbohydrates and carbohydrate conjugates	Glucose-6-phosphate	Dialister	Spearman correlation	0.2	positive	CIN
Shen et al., 2025	HMDB	HMDB0001401	Carbohydrates and carbohydrate conjugates	Glucose-6-phosphate	Bacteroides	Spearman correlation	0.05	positive	CIN
Shen et al., 2025	HMDB	HMDB0001401	Carbohydrates and carbohydrate conjugates	Glucose-6-phosphate	Anaerococcus	Spearman correlation	0.05	positive	CIN
Shen et al., 2025	HMDB	HMDB0001401	Carbohydrates and carbohydrate conjugates	Glucose-6-phosphate	Escherichia/shigella	Spearman correlation	0	neutral	CIN
Shen et al., 2025	HMDB	HMDB0001401	Carbohydrates and carbohydrate conjugates	Glucose-6-phosphate	Porphyromonas	Spearman correlation	0	neutral	CIN
Shen et al., 2025	HMDB	HMDB0001401	Carbohydrates and carbohydrate conjugates	Glucose-6-phosphate	Aeromonas	Spearman correlation	0.05	positive	CIN
Shen et al., 2025	HMDB	HMDB0001401	Carbohydrates and carbohydrate conjugates	Glucose-6-phosphate	Ureaplasma	Spearman correlation	0	neutral	CIN
Shen et al., 2025	HMDB	HMDB0001401	Carbohydrates and carbohydrate conjugates	Glucose-6-phosphate	Weissella	Spearman correlation	0.05	positive	CIN
Shen et al., 2025	HMDB	HMDB0001401	Carbohydrates and carbohydrate conjugates	Glucose-6-phosphate	Parvimonas	Spearman correlation	0	neutral	CIN
Shen et al., 2025	HMDB	HMDB0001401	Carbohydrates and carbohydrate conjugates	Glucose-6-phosphate	Defluvicocus	Spearman correlation	0	neutral	CIN
Shen et al., 2025	HMDB	HMDB0001401	Carbohydrates and carbohydrate conjugates	Glucose-6-phosphate	Ralstonia	Spearman correlation	0.05	positive	CIN
Shen et al., 2025	HMDB	HMDB0001401	Carbohydrates and carbohydrate conjugates	Glucose-6-phosphate	Pseudomonas	Spearman correlation	0.05	positive	CIN
Shen et al., 2025	HMDB	HMDB0001401	Carbohydrates and carbohydrate conjugates	Glucose-6-phosphate	Knoellia	Spearman correlation	0.05	positive	CIN
Shen et al., 2025	HMDB	HMDB0001401	Carbohydrates and carbohydrate conjugates	Glucose-6-phosphate	Brachybacterium	Spearman correlation	0.05	positive	CIN
Shen et al., 2025	HMDB	HMDB0001401	Carbohydrates and carbohydrate conjugates	Glucose-6-phosphate	Chlamidya	Spearman correlation	0.05	positive	CIN
Shen et al., 2025	HMDB	HMDB0001401	Carbohydrates and carbohydrate conjugates	Glucose-6-phosphate	Peptoestreptococcus	Spearman correlation	0.05	positive	CIN
Shen et al., 2025	HMDB	HMDB0001401	Carbohydrates and carbohydrate conjugates	Glucose-6-phosphate	Sphungomonas	Spearman correlation	0	neutral	CIN
Shen et al., 2025	HMDB	HMDB0001401	Carbohydrates and carbohydrate conjugates	Glucose-6-phosphate	Staphylococcus	Spearman correlation	0.05	positive	CIN
Shen et al., 2025	HMDB	HMDB0001401	Carbohydrates and carbohydrate conjugates	Glucose-6-phosphate	Flavobacterium	Spearman correlation	0.05	positive	CIN
Shen et al., 2025	HMDB	HMDB0000132	Purines and purine derivatives	Guanine	Prevotella	Spearman correlation	-0.05	negative	CIN
Shen et al., 2025	HMDB	HMDB0000132	Purines and purine derivatives	Guanine	Mobiluncus	Spearman correlation	-0.05	negative	CIN
Shen et al., 2025	HMDB	HMDB0000132	Purines and purine derivatives	Guanine	Atopobium	Spearman correlation	-0.2	negative	CIN
Shen et al., 2025	HMDB	HMDB0000132	Purines and purine derivatives	Guanine	Sneathia	Spearman correlation	-0.2	negative	CIN
Shen et al., 2025	HMDB	HMDB0000132	Purines and purine derivatives	Guanine	Fenollaria	Spearman correlation	-0.05	negative	CIN
Shen et al., 2025	HMDB	HMDB0000132	Purines and purine derivatives	Guanine	Comamonas	Spearman correlation	-0.05	negative	CIN
Shen et al., 2025	HMDB	HMDB0000132	Purines and purine derivatives	Guanine	Enterococcus	Spearman correlation	0.1	positive	CIN
Shen et al., 2025	HMDB	HMDB0000132	Purines and purine derivatives	Guanine	Streptococcus	Spearman correlation	0.05	positive	CIN
Shen et al., 2025	HMDB	HMDB0000132	Purines and purine derivatives	Guanine	Pelomonas	Spearman correlation	0	neutral	CIN
Shen et al., 2025	HMDB	HMDB0000132	Purines and purine derivatives	Guanine	Peptoniphilus	Spearman correlation	-0.2	negative	CIN
Shen et al., 2025	HMDB	HMDB0000132	Purines and purine derivatives	Guanine	Corynebacterium	Spearman correlation	-0.05	negative	CIN
Shen et al., 2025	HMDB	HMDB0000132	Purines and purine derivatives	Guanine	Finegoldia	Spearman correlation	0.05	positive	CIN
Shen et al., 2025	HMDB	HMDB0000132	Purines and purine derivatives	Guanine	Ezakiella	Spearman correlation	-0.1	negative	CIN
Shen et al., 2025	HMDB	HMDB0000132	Purines and purine derivatives	Guanine	Gardnerella	Spearman correlation	0	neutral	CIN
Shen et al., 2025	HMDB	HMDB0000132	Purines and purine derivatives	Guanine	Veillonella	Spearman correlation	0	neutral	CIN
Shen et al., 2025	HMDB	HMDB0000132	Purines and purine derivatives	Guanine	Fastidiosipila	Spearman correlation	0	neutral	CIN
Shen et al., 2025	HMDB	HMDB0000132	Purines and purine derivatives	Guanine	Megeibacillus	Spearman correlation	-0.05	negative	CIN
Shen et al., 2025	HMDB	HMDB0000132	Purines and purine derivatives	Guanine	Actinobacter	Spearman correlation	0	neutral	CIN
Shen et al., 2025	HMDB	HMDB0000132	Purines and purine derivatives	Guanine	Rhodococcus	Spearman correlation	-0.05	negative	CIN
Shen et al., 2025	HMDB	HMDB0000132	Purines and purine derivatives	Guanine	Megasphaera	Spearman correlation	-0.05	negative	CIN
Shen et al., 2025	HMDB	HMDB0000132	Purines and purine derivatives	Guanine	Aerococcus	Spearman correlation	-0.1	negative	CIN
Shen et al., 2025	HMDB	HMDB0000132	Purines and purine derivatives	Guanine	Moryellla	Spearman correlation	0.05	positive	CIN
Shen et al., 2025	HMDB	HMDB0000132	Purines and purine derivatives	Guanine	Enterobacter	Spearman correlation	0.2	positive	CIN
Shen et al., 2025	HMDB	HMDB0000132	Purines and purine derivatives	Guanine	Bacillus	Spearman correlation	0.2	positive	CIN
Shen et al., 2025	HMDB	HMDB0000132	Purines and purine derivatives	Guanine	Klebsiella	Spearman correlation	0.2	positive	CIN
Shen et al., 2025	HMDB	HMDB0000132	Purines and purine derivatives	Guanine	Shuttleworthia	Spearman correlation	0.1	positive	CIN
Shen et al., 2025	HMDB	HMDB0000132	Purines and purine derivatives	Guanine	Dialister	Spearman correlation	0.2	positive	CIN
Shen et al., 2025	HMDB	HMDB0000132	Purines and purine derivatives	Guanine	Bacteroides	Spearman correlation	0.05	positive	CIN
Shen et al., 2025	HMDB	HMDB0000132	Purines and purine derivatives	Guanine	Anaerococcus	Spearman correlation	0	neutral	CIN
Shen et al., 2025	HMDB	HMDB0000132	Purines and purine derivatives	Guanine	Escherichia/shigella	Spearman correlation	0	neutral	CIN
Shen et al., 2025	HMDB	HMDB0000132	Purines and purine derivatives	Guanine	Porphyromonas	Spearman correlation	0.15	positive	CIN
Shen et al., 2025	HMDB	HMDB0000132	Purines and purine derivatives	Guanine	Aeromonas	Spearman correlation	0.05	positive	CIN
Shen et al., 2025	HMDB	HMDB0000132	Purines and purine derivatives	Guanine	Ureaplasma	Spearman correlation	0.05	positive	CIN
Shen et al., 2025	HMDB	HMDB0000132	Purines and purine derivatives	Guanine	Weissella	Spearman correlation	0.05	positive	CIN
Shen et al., 2025	HMDB	HMDB0000132	Purines and purine derivatives	Guanine	Parvimonas	Spearman correlation	0.05	positive	CIN
Shen et al., 2025	HMDB	HMDB0000132	Purines and purine derivatives	Guanine	Defluvicocus	Spearman correlation	0.05	positive	CIN
Shen et al., 2025	HMDB	HMDB0000132	Purines and purine derivatives	Guanine	Ralstonia	Spearman correlation	0.05	positive	CIN
Shen et al., 2025	HMDB	HMDB0000132	Purines and purine derivatives	Guanine	Pseudomonas	Spearman correlation	0	neutral	CIN
Shen et al., 2025	HMDB	HMDB0000132	Purines and purine derivatives	Guanine	Knoellia	Spearman correlation	0	neutral	CIN
Shen et al., 2025	HMDB	HMDB0000132	Purines and purine derivatives	Guanine	Brachybacterium	Spearman correlation	0	neutral	CIN
Shen et al., 2025	HMDB	HMDB0000132	Purines and purine derivatives	Guanine	Chlamidya	Spearman correlation	0	neutral	CIN
Shen et al., 2025	HMDB	HMDB0000132	Purines and purine derivatives	Guanine	Peptoestreptococcus	Spearman correlation	0.1	positive	CIN
Shen et al., 2025	HMDB	HMDB0000132	Purines and purine derivatives	Guanine	Sphungomonas	Spearman correlation	0	neutral	CIN
Shen et al., 2025	HMDB	HMDB0000132	Purines and purine derivatives	Guanine	Staphylococcus	Spearman correlation	0.1	positive	CIN
Shen et al., 2025	HMDB	HMDB0000132	Purines and purine derivatives	Guanine	Flavobacterium	Spearman correlation	0.05	positive	CIN
Shen et al., 2025	HMDB	HMDB0006236	Phenylacetaldehydes	Phenylacetaldehyde	Prevotella	Spearman correlation	0.1	positive	CIN
Shen et al., 2025	HMDB	HMDB0006236	Phenylacetaldehydes	Phenylacetaldehyde	Mobiluncus	Spearman correlation	0.05	positive	CIN
Shen et al., 2025	HMDB	HMDB0006236	Phenylacetaldehydes	Phenylacetaldehyde	Atopobium	Spearman correlation	0	neutral	CIN
Shen et al., 2025	HMDB	HMDB0006236	Phenylacetaldehydes	Phenylacetaldehyde	Sneathia	Spearman correlation	0.05	positive	CIN
Shen et al., 2025	HMDB	HMDB0006236	Phenylacetaldehydes	Phenylacetaldehyde	Fenollaria	Spearman correlation	0.05	positive	CIN
Shen et al., 2025	HMDB	HMDB0006236	Phenylacetaldehydes	Phenylacetaldehyde	Comamonas	Spearman correlation	0.05	positive	CIN
Shen et al., 2025	HMDB	HMDB0006236	Phenylacetaldehydes	Phenylacetaldehyde	Enterococcus	Spearman correlation	0.05	positive	CIN
Shen et al., 2025	HMDB	HMDB0006236	Phenylacetaldehydes	Phenylacetaldehyde	Streptococcus	Spearman correlation	-0.1	negative	CIN
Shen et al., 2025	HMDB	HMDB0006236	Phenylacetaldehydes	Phenylacetaldehyde	Pelomonas	Spearman correlation	0	neutral	CIN
Shen et al., 2025	HMDB	HMDB0006236	Phenylacetaldehydes	Phenylacetaldehyde	Peptoniphilus	Spearman correlation	-0.05	negative	CIN
Shen et al., 2025	HMDB	HMDB0006236	Phenylacetaldehydes	Phenylacetaldehyde	Corynebacterium	Spearman correlation	-0.1	negative	CIN
Shen et al., 2025	HMDB	HMDB0006236	Phenylacetaldehydes	Phenylacetaldehyde	Finegoldia	Spearman correlation	-0.1	negative	CIN
Shen et al., 2025	HMDB	HMDB0006236	Phenylacetaldehydes	Phenylacetaldehyde	Ezakiella	Spearman correlation	-0.05	negative	CIN
Shen et al., 2025	HMDB	HMDB0006236	Phenylacetaldehydes	Phenylacetaldehyde	Gardnerella	Spearman correlation	0	neutral	CIN
Shen et al., 2025	HMDB	HMDB0006236	Phenylacetaldehydes	Phenylacetaldehyde	Veillonella	Spearman correlation	0	neutral	CIN
Shen et al., 2025	HMDB	HMDB0006236	Phenylacetaldehydes	Phenylacetaldehyde	Fastidiosipila	Spearman correlation	-0.05	negative	CIN
Shen et al., 2025	HMDB	HMDB0006236	Phenylacetaldehydes	Phenylacetaldehyde	Megeibacillus	Spearman correlation	-0.05	negative	CIN
Shen et al., 2025	HMDB	HMDB0006236	Phenylacetaldehydes	Phenylacetaldehyde	Actinobacter	Spearman correlation	0	neutral	CIN
Shen et al., 2025	HMDB	HMDB0006236	Phenylacetaldehydes	Phenylacetaldehyde	Rhodococcus	Spearman correlation	-0.1	negative	CIN
Shen et al., 2025	HMDB	HMDB0006236	Phenylacetaldehydes	Phenylacetaldehyde	Megasphaera	Spearman correlation	-0.05	negative	CIN
Shen et al., 2025	HMDB	HMDB0006236	Phenylacetaldehydes	Phenylacetaldehyde	Aerococcus	Spearman correlation	-0.1	negative	CIN
Shen et al., 2025	HMDB	HMDB0006236	Phenylacetaldehydes	Phenylacetaldehyde	Moryellla	Spearman correlation	0.2	positive	CIN
Shen et al., 2025	HMDB	HMDB0006236	Phenylacetaldehydes	Phenylacetaldehyde	Enterobacter	Spearman correlation	0.1	positive	CIN
Shen et al., 2025	HMDB	HMDB0006236	Phenylacetaldehydes	Phenylacetaldehyde	Bacillus	Spearman correlation	0.1	positive	CIN
Shen et al., 2025	HMDB	HMDB0006236	Phenylacetaldehydes	Phenylacetaldehyde	Klebsiella	Spearman correlation	0.2	positive	CIN
Shen et al., 2025	HMDB	HMDB0006236	Phenylacetaldehydes	Phenylacetaldehyde	Shuttleworthia	Spearman correlation	0.1	positive	CIN
Shen et al., 2025	HMDB	HMDB0006236	Phenylacetaldehydes	Phenylacetaldehyde	Dialister	Spearman correlation	0.1	positive	CIN
Shen et al., 2025	HMDB	HMDB0006236	Phenylacetaldehydes	Phenylacetaldehyde	Bacteroides	Spearman correlation	-0.05	negative	CIN
Shen et al., 2025	HMDB	HMDB0006236	Phenylacetaldehydes	Phenylacetaldehyde	Anaerococcus	Spearman correlation	-0.05	negative	CIN
Shen et al., 2025	HMDB	HMDB0006236	Phenylacetaldehydes	Phenylacetaldehyde	Escherichia/shigella	Spearman correlation	0	neutral	CIN
Shen et al., 2025	HMDB	HMDB0006236	Phenylacetaldehydes	Phenylacetaldehyde	Porphyromonas	Spearman correlation	0.15	positive	CIN
Shen et al., 2025	HMDB	HMDB0006236	Phenylacetaldehydes	Phenylacetaldehyde	Aeromonas	Spearman correlation	0.2	positive	CIN
Shen et al., 2025	HMDB	HMDB0006236	Phenylacetaldehydes	Phenylacetaldehyde	Ureaplasma	Spearman correlation	0	neutral	CIN
Shen et al., 2025	HMDB	HMDB0006236	Phenylacetaldehydes	Phenylacetaldehyde	Weissella	Spearman correlation	0	neutral	CIN
Shen et al., 2025	HMDB	HMDB0006236	Phenylacetaldehydes	Phenylacetaldehyde	Parvimonas	Spearman correlation	0	neutral	CIN
Shen et al., 2025	HMDB	HMDB0006236	Phenylacetaldehydes	Phenylacetaldehyde	Defluvicocus	Spearman correlation	0	neutral	CIN
Shen et al., 2025	HMDB	HMDB0006236	Phenylacetaldehydes	Phenylacetaldehyde	Ralstonia	Spearman correlation	0	neutral	CIN
Shen et al., 2025	HMDB	HMDB0006236	Phenylacetaldehydes	Phenylacetaldehyde	Pseudomonas	Spearman correlation	0.2	positive	CIN
Shen et al., 2025	HMDB	HMDB0006236	Phenylacetaldehydes	Phenylacetaldehyde	Knoellia	Spearman correlation	0	neutral	CIN
Shen et al., 2025	HMDB	HMDB0006236	Phenylacetaldehydes	Phenylacetaldehyde	Brachybacterium	Spearman correlation	0	neutral	CIN
Shen et al., 2025	HMDB	HMDB0006236	Phenylacetaldehydes	Phenylacetaldehyde	Chlamidya	Spearman correlation	0.05	positive	CIN
Shen et al., 2025	HMDB	HMDB0006236	Phenylacetaldehydes	Phenylacetaldehyde	Peptoestreptococcus	Spearman correlation	0.5	positive	CIN
Shen et al., 2025	HMDB	HMDB0006236	Phenylacetaldehydes	Phenylacetaldehyde	Sphungomonas	Spearman correlation	0	neutral	CIN
Shen et al., 2025	HMDB	HMDB0006236	Phenylacetaldehydes	Phenylacetaldehyde	Staphylococcus	Spearman correlation	0	neutral	CIN
Shen et al., 2025	HMDB	HMDB0006236	Phenylacetaldehydes	Phenylacetaldehyde	Flavobacterium	Spearman correlation	0.15	positive	CIN
Lu et al., 2021	HMDB	HMDB0003125	Not Available	Hydrogen Peroxide	Lactobacillus	Qui-quadrado	0.001	positive	CIN
Lu et al., 2021	KEGG	K01195	Glycosaminoglycan degradation	Beta-glucuronidase	Aerobic vaginitis	Qui-quadrado	0.006	positive	CIN
Lu et al., 2021	KEGG	K01205	Glycan biosynthesis and metabolism	Acetylglucosaminidase	Dysbiosis	Qui-quadrado	0.007	positive	CIN
Tao et al., 2023	KEGG	K23550	Glucuronate	Sialidase	Bacterial vaginosis	McNemar	significant	positive	CIN
Tao et al., 2023	KEGG	NR	NR	Leukocyte esterase	Inespecific vaginitis	McNemar	significant	positive	CIN
Tao et al., 2023	HMDB	HMDB0003125	Not Available	Hydrogen Peroxide	Lactobacillus	McNemar	significant	positive	HPV+
Venancio et al., 2019	NR	NR	NR	Ido (indoleamina 2,3-dioxigenase)	Bacterial vaginosis	Qui-quadrado	<0.05	positive	CC
Venancio et al., 2019	NR	NR	NR	Ido (indoleamina 2,3-dioxigenase)	Bacterial vaginosis	Qui-quadrado	<0.05	positive	CIN
Dai et al., 2025	HMDB	HMDB0000734	Indoles	DL.Indole.3.lactic acid	Aerococcus	Spearman correlation	0.375052	positive	CIN
Dai et al., 2025	HMDB	HMDB0000734	Indoles	DL.Indole.3.lactic acid	Lactobacillus	Spearman correlation	0.338115	positive	CIN
Dai et al., 2025	HMDB	HMDB0000190	Alpha hydroxy acids and derivatives	D.Lactic acid	Fannyhessea	Spearman correlation	-0.452071	negative	CIN
Dai et al., 2025	HMDB	HMDB0000190	Alpha hydroxy acids and derivatives	D.Lactic acid	Lactobacillus	Spearman correlation	0.277258	positive	CIN
Dai et al., 2025	HMDB	HMDB0303993	Not Available	DL.3.(4.Hydroxyphenyl)lactic acid	Aerococcus	Spearman correlation	0.255144	positive	CIN
Dai et al., 2025	HMDB	HMDB0303993	Not Available	DL.3.(4.Hydroxyphenyl)lactic acid	Gardnerella	Spearman correlation	-0.320157	negative	CIN
Dai et al., 2025	HMDB	HMDB0303993	Not Available	DL.3.(4.Hydroxyphenyl)lactic acid	Lactobacillus	Spearman correlation	0.504228	positive	CIN
Dai et al., 2025	HMDB	HMDB0001920	Not Available	Dextromethorphan	Fannyhessea	Spearman correlation	-0.281799	negative	CIN
Dai et al., 2025	HMDB	HMDB0001920	Not Available	Dextromethorphan	Lactobacillus	Spearman correlation	0.424494	positive	CIN
Dai et al., 2025	HMDB	HMDB0000511	Fatty acids and conjugates	Capric acid	Fannyhessea	Spearman correlation	0.418998	positive	CIN
Dai et al., 2025	HMDB	HMDB0000511	Fatty acids and conjugates	Capric acid	Lactobacillus	Spearman correlation	-0.363032	negative	CIN
Dai et al., 2025	HMDB	HMDB0033951	Amino acids, peptides, and analogues	Racemoramide	Lactobacillus	Spearman correlation	0.390516	positive	CIN
Dai et al., 2025	HMDB	HMDB0000214	Amino acids, peptides, and analogues	DL.Ornithine	Fannyhessea	Spearman correlation	-0.343716	negative	CIN
Dai et al., 2025	HMDB	HMDB0000214	Amino acids, peptides, and analogues	DL.Ornithine	Gardnerella	Spearman correlation	-0.301884	negative	CIN
Dai et al., 2025	HMDB	HMDB0000214	Amino acids, peptides, and analogues	DL.Ornithine	Lactobacillus	Spearman correlation	0.302024	positive	CIN
Dai et al., 2025	HMDB	HMDB0000214	Amino acids, peptides, and analogues	DL.Ornithine	Streptococcus	Spearman correlation	0.271972	positive	CIN
Dai et al., 2025	HMDB	HMDB0000214	Amino acids, peptides, and analogues	DL.Ornithine	Fannyhessea	Spearman correlation	-0.343716	negative	CIN
Dai et al., 2025	HMDB	HMDB0000214	Amino acids, peptides, and analogues	DL.Ornithine	Gardnerella	Spearman correlation	-0.301884	negative	CIN
Dai et al., 2025	HMDB	HMDB0000214	Amino acids, peptides, and analogues	DL.Ornithine	Lactobacillus	Spearman correlation	0.302024	positive	CIN
Dai et al., 2025	HMDB	HMDB0000214	Amino acids, peptides, and analogues	DL.Ornithine	Streptococcus	Spearman correlation	0.271972	positive	CIN
Dai et al., 2025	HMDB	HMDB0000214	Amino acids, peptides, and analogues	DL.Ornithine	Fannyhessea	Spearman correlation	-0.343716	negative	CIN
Dai et al., 2025	HMDB	HMDB0000214	Amino acids, peptides, and analogues	DL.Ornithine	Gardnerella	Spearman correlation	-0.301884	negative	CIN
Dai et al., 2025	HMDB	HMDB0000214	Amino acids, peptides, and analogues	DL.Ornithine	Lactobacillus	Spearman correlation	0.302024	positive	CIN
Dai et al., 2025	HMDB	HMDB0000214	Amino acids, peptides, and analogues	DL.Ornithine	Streptococcus	Spearman correlation	0.271972	positive	CIN
Dai et al., 2025	HMDB	HMDB0000214	Amino acids, peptides, and analogues	DL.Ornithine	Fannyhessea	Spearman correlation	-0.343716	negative	CIN
Dai et al., 2025	HMDB	HMDB0000214	Amino acids, peptides, and analogues	DL.Ornithine	Gardnerella	Spearman correlation	-0.301884	negative	CIN
Dai et al., 2025	HMDB	HMDB0000214	Amino acids, peptides, and analogues	DL.Ornithine	Lactobacillus	Spearman correlation	0.302024	positive	CIN
Dai et al., 2025	HMDB	HMDB0000214	Amino acids, peptides, and analogues	DL.Ornithine	Streptococcus	Spearman correlation	0.271972	positive	CIN
Dai et al., 2025	HMDB	HMDB0000214	Amino acids, peptides, and analogues	DL.Ornithine	Fannyhessea	Spearman correlation	-0.343716	negative	CIN
Dai et al., 2025	HMDB	HMDB0000214	Amino acids, peptides, and analogues	DL.Ornithine	Gardnerella	Spearman correlation	-0.301884	negative	CIN
Dai et al., 2025	HMDB	HMDB0000214	Amino acids, peptides, and analogues	DL.Ornithine	Lactobacillus	Spearman correlation	0.302024	positive	CIN
Dai et al., 2025	HMDB	HMDB0000214	Amino acids, peptides, and analogues	DL.Ornithine	Streptococcus	Spearman correlation	0.271972	positive	CIN
Dai et al., 2025	HMDB	HMDB0000207	Fatty acids and conjugates	Oleic acid	Fannyhessea	Spearman correlation	-0.314645	negative	CIN
Dai et al., 2025	HMDB	HMDB0000207	Fatty acids and conjugates	Oleic acid	Gardnerella	Spearman correlation	-0.272511	negative	CIN
Dai et al., 2025	HMDB	HMDB0000207	Fatty acids and conjugates	Oleic acid	Lactobacillus	Spearman correlation	0.32981	positive	CIN
Dai et al., 2025	HMDB	HMDB0000207	Fatty acids and conjugates	Oleic acid	Fannyhessea	Spearman correlation	0.304149	positive	CIN
Dai et al., 2025	HMDB	HMDB0000207	Fatty acids and conjugates	Oleic acid	Lactobacillus	Spearman correlation	-0.317276	negative	CIN
Dai et al., 2025	HMDB	HMDB0000207	Fatty acids and conjugates	Oleic acid	Gardnerella	Spearman correlation	0.277721	positive	CIN
Dai et al., 2025	HMDB	HMDB0000207	Fatty acids and conjugates	Oleic acid	Lactobacillus	Spearman correlation	-0.477952	negative	CIN
Dai et al., 2025	HMDB	HMDB0000207	Fatty acids and conjugates	Oleic acid	Gardnerella	Spearman correlation	0.317212	positive	CIN
Dai et al., 2025	HMDB	HMDB0000207	Fatty acids and conjugates	Oleic acid	Lactobacillus	Spearman correlation	-0.411054	negative	CIN
Dai et al., 2025	HMDB	HMDB0000207	Fatty acids and conjugates	Oleic acid	Lactobacillus	Spearman correlation	-0.327394	negative	CIN
Dai et al., 2025	HMDB	HMDB0000641	Amino acids, peptides, and analogues	L.Glutamine	Lactobacillus	Spearman correlation	-0.295379	negative	CIN
Dai et al., 2025	HMDB	HMDB0000641	Amino acids, peptides, and analogues	L.Glutamine	Streptococcus	Spearman correlation	0.254304	positive	CIN
Dai et al., 2025	HMDB	HMDB0000641	Amino acids, peptides, and analogues	L.Glutamine	Lactobacillus	Spearman correlation	-0.277258	negative	CIN
Dai et al., 2025	HMDB	HMDB0059915	Benzenesulfonic acids and derivatives	Dodecylbenzenesulfonic acid	Fannyhessea	Spearman correlation	0.265866	positive	CIN
Dai et al., 2025	HMDB	HMDB0059915	Benzenesulfonic acids and derivatives	Dodecylbenzenesulfonic acid	Lactobacillus	Spearman correlation	-0.334944	negative	CIN
Dai et al., 2025	HMDB	HMDB0059915	Benzenesulfonic acids and derivatives	Dodecylbenzenesulfonic acid	Lactobacillus	Spearman correlation	-0.365449	negative	CIN
Dai et al., 2025	HMDB	HMDB0059915	Benzenesulfonic acids and derivatives	Dodecylbenzenesulfonic acid	Lactobacillus	Spearman correlation	-0.28662	negative	CIN
Dai et al., 2025	HMDB	HMDB0000671	Indolyl carboxylic acids and derivatives	DL.Indole.3.lactic acid	Lactobacillus	Spearman correlation	0.338115	positive	CIN
Dai et al., 2025	HMDB	HMDB0254039	Amino acids, peptides, and analogues	Leucyl.Leucine	Fannyhessea	Spearman correlation	-0.335485	negative	CIN
Dai et al., 2025	HMDB	HMDB0254039	Amino acids, peptides, and analogues	Leucyl.Leucine	Gardnerella	Spearman correlation	-0.302715	negative	CIN
Dai et al., 2025	HMDB	HMDB0254039	Amino acids, peptides, and analogues	Leucyl.Leucine	Lactobacillus	Spearman correlation	0.307309	positive	CIN
Dai et al., 2025	HMDB	HMDB0254039	Amino acids, peptides, and analogues	1.Acetyl.3.piperidinamine	Fannyhessea	Spearman correlation	-0.391588	negative	CIN
Dai et al., 2025	HMDB	HMDB0254039	Amino acids, peptides, and analogues	1.Acetyl.3.piperidinamine	Lactobacillus	Spearman correlation	0.385382	positive	CIN
Dai et al., 2025	HMDB	HMDB0032549	Benzenesulfonic acids and derivatives	N.Undecylbenzenesulfonic acid	Aerococcus	Spearman correlation	0.301582	positive	CIN
Dai et al., 2025	HMDB	HMDB0032549	Benzenesulfonic acids and derivatives	N.Undecylbenzenesulfonic acid	Fannyhessea	Spearman correlation	-0.271756	negative	CIN
Dai et al., 2025	HMDB	HMDB0010386	Glycerophosphocholines	LysoPC 18:2	Fannyhessea	Spearman correlation	-0.495715	negative	CIN
Dai et al., 2025	HMDB	HMDB0010386	Glycerophosphocholines	LysoPC 18:2	Fannyhessea	Spearman correlation	-0.484464	negative	CIN
Dai et al., 2025	HMDB	HMDB0249961	Phosphate esters	4.Aminophenol	Aerococcus	Spearman correlation	-0.301506	negative	CIN
Dai et al., 2025	HMDB	HMDB0249961	Phosphate esters	4.Aminophenol	Aerococcus	Spearman correlation	-0.262393	negative	CIN
Dai et al., 2025	HMDB	HMDB0034291	Not Available	Sampangine	Fannyhessea	Spearman correlation	-0.520557	negative	CIN
Dai et al., 2025	HMDB	HMDB0034291	Not Available	Sampangine	Gardnerella	Spearman correlation	-0.392947	negative	CIN
Dai et al., 2025	HMDB	HMDB0034291	Not Available	Sampangine	Lactobacillus	Spearman correlation	0.41347	positive	CIN
Dai et al., 2025	HMDB	HMDB0034291	Not Available	Sampangine	Gardnerella	Spearman correlation	-0.317514	negative	CIN
Dai et al., 2025	HMDB	HMDB0040619	Sesquiterpenoids	Piperoic acid	Fannyhessea	Spearman correlation	-0.279231	negative	CIN
Dai et al., 2025	HMDB	HMDB0040619	Sesquiterpenoids	Piperoic acid	Gardnerella	Spearman correlation	-0.282101	negative	CIN
Dai et al., 2025	HMDB	HMDB0013337	Fatty acid esters	3.Hydroxyhexadecanoylcarnitine	Streptococcus	Spearman correlation	0.309121	positive	CIN
Dai et al., 2025	HMDB	HMDB0031246	Carboxylic acid derivatives	2.Methylpropyl acetate	Fannyhessea	Spearman correlation	0.482803	positive	CIN
Dai et al., 2025	HMDB	HMDB0031246	Carboxylic acid derivatives	2.Methylpropyl acetate	Gardnerella	Spearman correlation	0.278627	positive	CIN
Dai et al., 2025	HMDB	HMDB0031246	Carboxylic acid derivatives	2.Methylpropyl acetate	Lactobacillus	Spearman correlation	-0.352159	negative	CIN
Dai et al., 2025	HMDB	HMDB0010727	Medium-chain keto acids and derivatives	3.Oxododecanoic acid	Lactobacillus	Spearman correlation	-0.255059	negative	CIN
Dai et al., 2025	HMDB	HMDB0006331	Fatty acids and conjugates	cis,cis.Muconic acid	Fannyhessea	Spearman correlation	0.257183	positive	CIN
Dai et al., 2025	HMDB	HMDB0006331	Fatty acids and conjugates	cis,cis.Muconic acid	Streptococcus	Spearman correlation	-0.309121	negative	CIN
Dai et al., 2025	HMDB	HMDB0006331	Fatty acids and conjugates	cis,cis.Muconic acid	Lactobacillus	Spearman correlation	-0.356539	negative	CIN
Dai et al., 2025	HMDB	HMDB0000207	Fatty acids and conjugates	Oleic acid	Fannyhessea	Spearman correlation	-0.314645	negative	CIN
Dai et al., 2025	HMDB	HMDB0000207	Fatty acids and conjugates	Oleic acid	Gardnerella	Spearman correlation	-0.272511	negative	CIN
Dai et al., 2025	HMDB	HMDB0000207	Fatty acids and conjugates	Oleic acid	Lactobacillus	Spearman correlation	0.32981	positive	CIN
Dai et al., 2025	HMDB	HMDB0000207	Fatty acids and conjugates	Oleic acid	Fannyhessea	Spearman correlation	0.304149	positive	CIN
Dai et al., 2025	HMDB	HMDB0000207	Fatty acids and conjugates	Oleic acid	Lactobacillus	Spearman correlation	-0.317276	negative	CIN
Dai et al., 2025	HMDB	HMDB0000207	Fatty acids and conjugates	Oleic acid	Gardnerella	Spearman correlation	0.277721	positive	CIN
Dai et al., 2025	HMDB	HMDB0000207	Fatty acids and conjugates	Oleic acid	Lactobacillus	Spearman correlation	-0.477952	negative	CIN
Dai et al., 2025	HMDB	HMDB0000207	Fatty acids and conjugates	Oleic acid	Gardnerella	Spearman correlation	0.317212	positive	CIN
Dai et al., 2025	HMDB	HMDB0000207	Fatty acids and conjugates	Oleic acid	Lactobacillus	Spearman correlation	-0.411054	negative	CIN
Dai et al., 2025	HMDB	HMDB0000207	Fatty acids and conjugates	Oleic acid	Lactobacillus	Spearman correlation	-0.327394	negative	CIN
Dai et al., 2025	HMDB	HMDB0000567	Cinnamic acids	Cinnamic acid	Fannyhessea	Spearman correlation	-0.392872	negative	CIN
Dai et al., 2025	HMDB	HMDB0000567	Cinnamic acids	Cinnamic acid	Lactobacillus	Spearman correlation	0.273331	positive	CIN
Dai et al., 2025	HMDB	HMDB0240597	Glycerophosphoinositols	LysoPS 18:2; LysoPS 18:2	Aerococcus	Spearman correlation	0.26345	positive	CIN
Dai et al., 2025	HMDB	HMDB0240597	Glycerophosphoinositols	LysoPS 18:2; LysoPS 18:2	Gardnerella	Spearman correlation	0.36063	positive	CIN
Dai et al., 2025	HMDB	HMDB0240597	Glycerophosphoinositols	LysoPS 18:2; LysoPS 18:2	Streptococcus	Spearman correlation	-0.530957	negative	CIN
Dai et al., 2025	HMDB	HMDB0249961	Phosphate esters	4.Aminophenol	Aerococcus	Spearman correlation	-0.301506	negative	CIN
Dai et al., 2025	HMDB	HMDB0249961	Phosphate esters	4.Aminophenol	Aerococcus	Spearman correlation	-0.262393	negative	CIN
Dai et al., 2025	HMDB	HMDB0258979	Amino acids, peptides, and analogues	Thiazolidine.2.carboxylic acid	Fannyhessea	Spearman correlation	-0.293653	negative	CIN
Dai et al., 2025	HMDB	HMDB0258979	Amino acids, peptides, and analogues	Thiazolidine.2.carboxylic acid	Gardnerella	Spearman correlation	-0.279307	negative	CIN
Dai et al., 2025	HMDB	HMDB0258979	Amino acids, peptides, and analogues	Thiazolidine.2.carboxylic acid	Lactobacillus	Spearman correlation	-0.299305	negative	CIN
Dai et al., 2025	HMDB	HMDB0254039	Amino acids, peptides, and analogues	Leucyl.Leucine	Fannyhessea	Spearman correlation	-0.335485	negative	CIN
Dai et al., 2025	HMDB	HMDB0254039	Amino acids, peptides, and analogues	Leucyl.Leucine	Gardnerella	Spearman correlation	-0.302715	negative	CIN
Dai et al., 2025	HMDB	HMDB0254039	Amino acids, peptides, and analogues	Leucyl.Leucine	Lactobacillus	Spearman correlation	0.307309	positive	CIN
Dai et al., 2025	HMDB	HMDB0031246	Carboxylic acid derivatives	2.Methylpropyl acetate	Fannyhessea	Spearman correlation	0.482803	positive	CIN
Dai et al., 2025	HMDB	HMDB0031246	Carboxylic acid derivatives	2.Methylpropyl acetate	Gardnerella	Spearman correlation	0.278627	positive	CIN
Dai et al., 2025	HMDB	HMDB0031246	Carboxylic acid derivatives	2.Methylpropyl acetate	Lactobacillus	Spearman correlation	-0.352159	negative	CIN
Dai et al., 2025	HMDB	HMDB0028718	Amino acids, peptides, and analogues	Arg.Ser	Fannyhessea	Spearman correlation	-0.619096	negative	CIN
Dai et al., 2025	HMDB	HMDB0028718	Amino acids, peptides, and analogues	Arg.Ser	Fannyhessea	Spearman correlation	-0.619096	negative	CIN
Dai et al., 2025	HMDB	HMDB0028718	Amino acids, peptides, and analogues	Arg.Ser	Fannyhessea	Spearman correlation	-0.619096	negative	CIN
Dai et al., 2025	HMDB	HMDB0001185	5'-deoxy-5'-thionucleosides	S.Adenosyl.L.methionine	Fannyhessea	Spearman correlation	-0.611545	negative	CIN
Dai et al., 2025	HMDB	HMDB0001185	5'-deoxy-5'-thionucleosides	S.Adenosyl.L.methionine	Fannyhessea	Spearman correlation	-0.611545	negative	CIN
Dai et al., 2025	HMDB	HMDB0000195	Not Available	Inosine	Fannyhessea	Spearman correlation	-0.63148	negative	CIN
Dai et al., 2025	HMDB	HMDB0000195	Not Available	Inosine	Gardnerella	Spearman correlation	-0.700646	negative	CIN
Dai et al., 2025	HMDB	HMDB0000195	Not Available	Inosine	Gardnerella	Spearman correlation	-0.700646	negative	CIN
Dai et al., 2025	HMDB	HMDB0000195	Not Available	Inosine	Fannyhessea	Spearman correlation	-0.63148	negative	CIN
Dai et al., 2025	HMDB	HMDB0000195	Not Available	Inosine	Gardnerella	Spearman correlation	-0.700646	negative	CIN
Dai et al., 2025	HMDB	HMDB0000195	Not Available	Inosine	Gardnerella	Spearman correlation	-0.700646	negative	CIN
Dai et al., 2025	HMDB	HMDB0000195	Not Available	Inosine	Gardnerella	Spearman correlation	-0.700646	negative	CIN
Dai et al., 2025	HMDB	HMDB0000195	Not Available	Inosine	Gardnerella	Spearman correlation	-0.700646	negative	CIN
Dai et al., 2025	HMDB	HMDB0000195	Not Available	Inosine	Fannyhessea	Spearman correlation	-0.63148	negative	CIN
Dai et al., 2025	HMDB	HMDB0000195	Not Available	Inosine	Fannyhessea	Spearman correlation	-0.63148	negative	CIN
Dai et al., 2025	HMDB	HMDB0000195	Not Available	Inosine	Gardnerella	Spearman correlation	-0.700646	negative	CIN
Dai et al., 2025	HMDB	HMDB0000195	Not Available	Inosine	Gardnerella	Spearman correlation	-0.700646	negative	CIN
Dai et al., 2025	HMDB	HMDB0000195	Not Available	Inosine	Fannyhessea	Spearman correlation	-0.63148	negative	CIN
Dai et al., 2025	HMDB	HMDB0000195	Not Available	Inosine	Fannyhessea	Spearman correlation	-0.640088	negative	CIN
Dai et al., 2025	HMDB	HMDB0000195	Not Available	Inosine	Gardnerella	Spearman correlation	-0.676634	negative	CIN
Dai et al., 2025	HMDB	HMDB0000195	Not Available	Inosine	Gardnerella	Spearman correlation	-0.676634	negative	CIN
Dai et al., 2025	HMDB	HMDB0000195	Not Available	Inosine	Fannyhessea	Spearman correlation	-0.640088	negative	CIN
Dai et al., 2025	HMDB	HMDB0000195	Not Available	Inosine	Gardnerella	Spearman correlation	-0.676634	negative	CIN
Dai et al., 2025	HMDB	HMDB0000195	Not Available	Inosine	Gardnerella	Spearman correlation	-0.676634	negative	CIN
Dai et al., 2025	HMDB	HMDB0000195	Not Available	Inosine	Gardnerella	Spearman correlation	-0.676634	negative	CIN
Dai et al., 2025	HMDB	HMDB0000195	Not Available	Inosine	Gardnerella	Spearman correlation	-0.676634	negative	CIN
Dai et al., 2025	HMDB	HMDB0000195	Not Available	Inosine	Gardnerella	Spearman correlation	-0.676634	negative	CIN
Dai et al., 2025	HMDB	HMDB0000195	Not Available	Inosine	Fannyhessea	Spearman correlation	-0.640088	negative	CIN
Dai et al., 2025	HMDB	HMDB0000195	Not Available	Inosine	Gardnerella	Spearman correlation	-0.676634	negative	CIN
Dai et al., 2025	HMDB	HMDB0000195	Not Available	Inosine	Gardnerella	Spearman correlation	-0.676634	negative	CIN
Dai et al., 2025	HMDB	HMDB0000195	Not Available	Inosine	Fannyhessea	Spearman correlation	-0.640088	negative	CIN
Dai et al., 2025	HMDB	HMDB0000195	Not Available	Inosine	Fannyhessea	Spearman correlation	-0.617964	negative	CIN
Dai et al., 2025	HMDB	HMDB0000195	Not Available	Inosine	Gardnerella	Spearman correlation	-0.613584	negative	CIN
Dai et al., 2025	HMDB	HMDB0000195	Not Available	Inosine	Gardnerella	Spearman correlation	-0.613584	negative	CIN
Dai et al., 2025	HMDB	HMDB0000195	Not Available	Inosine	Fannyhessea	Spearman correlation	-0.617964	negative	CIN
Dai et al., 2025	HMDB	HMDB0000195	Not Available	Inosine	Gardnerella	Spearman correlation	-0.613584	negative	CIN
Dai et al., 2025	HMDB	HMDB0000195	Not Available	Inosine	Gardnerella	Spearman correlation	-0.613584	negative	CIN
Dai et al., 2025	HMDB	HMDB0000195	Not Available	Inosine	Fannyhessea	Spearman correlation	-0.617964	negative	CIN
Dai et al., 2025	HMDB	HMDB0000195	Not Available	Inosine	Fannyhessea	Spearman correlation	-0.617964	negative	CIN
Dai et al., 2025	HMDB	HMDB0000195	Not Available	Inosine	Gardnerella	Spearman correlation	-0.613584	negative	CIN
Dai et al., 2025	HMDB	HMDB0000195	Not Available	Inosine	Gardnerella	Spearman correlation	-0.613584	negative	CIN
Dai et al., 2025	HMDB	HMDB0001185	5'-deoxy-5'-thionucleosides	S.Adenosyl.L.methionine	Fannyhessea	Spearman correlation	-0.619625	negative	CIN
Dai et al., 2025	HMDB	HMDB0001185	5'-deoxy-5'-thionucleosides	S.Adenosyl.L.methionine	Fannyhessea	Spearman correlation	-0.619625	negative	CIN
Dai et al., 2025	HMDB	HMDB0001161	Fatty acids and conjugates	3.Dehydroxycarnitine	Lactobacillus	Spearman correlation	-0.603443	negative	CIN
Dai et al., 2025	HMDB	HMDB0001161	Fatty acids and conjugates	3.Dehydroxycarnitine	Lactobacillus	Spearman correlation	-0.603443	negative	CIN
Dai et al., 2025	HMDB	HMDB0001161	Fatty acids and conjugates	3.Dehydroxycarnitine	Lactobacillus	Spearman correlation	-0.603443	negative	CIN
Dai et al., 2025	HMDB	HMDB0001161	Fatty acids and conjugates	3.Dehydroxycarnitine	Lactobacillus	Spearman correlation	-0.603443	negative	CIN
Dai et al., 2025	HMDB	HMDB0001185	5'-deoxy-5'-thionucleosides	3.Dehydroxycarnitine	Lactobacillus	Spearman correlation	-0.603443	negative	CIN
Dai et al., 2025	HMDB	HMDB0001161	Fatty acids and conjugates	3.Dehydroxycarnitine	Lactobacillus	Spearman correlation	-0.603443	negative	CIN
Dai et al., 2025	HMDB	HMDB0001161	Fatty acids and conjugates	3.Dehydroxycarnitine	Lactobacillus	Spearman correlation	-0.603443	negative	CIN
Dai et al., 2025	HMDB	HMDB0001161	Fatty acids and conjugates	3.Dehydroxycarnitine	Lactobacillus	Spearman correlation	-0.603443	negative	CIN
Dai et al., 2025	HMDB	HMDB0001161	Fatty acids and conjugates	3.Dehydroxycarnitine	Lactobacillus	Spearman correlation	-0.603443	negative	CIN
Dai et al., 2025	HMDB	HMDB0001161	Fatty acids and conjugates	3.Dehydroxycarnitine	Lactobacillus	Spearman correlation	-0.603443	negative	CIN
Dai et al., 2025	HMDB	HMDB0001161	Fatty acids and conjugates	3.Dehydroxycarnitine	Lactobacillus	Spearman correlation	-0.603443	negative	CIN
Dai et al., 2025	HMDB	HMDB0001161	Fatty acids and conjugates	3.Dehydroxycarnitine	Lactobacillus	Spearman correlation	-0.603443	negative	CIN
Dai et al., 2025	HMDB	HMDB0001161	Fatty acids and conjugates	3.Dehydroxycarnitine	Lactobacillus	Spearman correlation	-0.603443	negative	CIN
Dai et al., 2025	HMDB	HMDB0001161	Fatty acids and conjugates	3.Dehydroxycarnitine	Lactobacillus	Spearman correlation	-0.603443	negative	CIN
Dai et al., 2025	HMDB	HMDB0001161	Fatty acids and conjugates	3.Dehydroxycarnitine	Lactobacillus	Spearman correlation	-0.603443	negative	CIN
Dai et al., 2025	HMDB	HMDB0001161	Fatty acids and conjugates	3.Dehydroxycarnitine	Lactobacillus	Spearman correlation	-0.603443	negative	CIN
Dai et al., 2025	HMDB	HMDB0001161	Fatty acids and conjugates	3.Dehydroxycarnitine	Lactobacillus	Spearman correlation	-0.603443	negative	CIN
Dai et al., 2025	HMDB	HMDB0001161	Fatty acids and conjugates	3.Dehydroxycarnitine	Lactobacillus	Spearman correlation	-0.603443	negative	CIN
Dai et al., 2025	HMDB	HMDB0001161	Fatty acids and conjugates	3.Dehydroxycarnitine	Lactobacillus	Spearman correlation	-0.603443	negative	CIN
Dai et al., 2025	HMDB	HMDB0001161	Fatty acids and conjugates	3.Dehydroxycarnitine	Lactobacillus	Spearman correlation	-0.603443	negative	CIN
Dai et al., 2025	HMDB	HMDB0000157	Purines and purine derivatives	Hypoxanthine	Gardnerella	Spearman correlation	-0.624382	negative	CIN
Dai et al., 2025	HMDB	HMDB0000157	Purines and purine derivatives	Hypoxanthine	Gardnerella	Spearman correlation	-0.624382	negative	CIN
Dai et al., 2025	HMDB	HMDB0000157	Purines and purine derivatives	Hypoxanthine	Gardnerella	Spearman correlation	-0.624382	negative	CIN
Dai et al., 2025	HMDB	HMDB0000157	Purines and purine derivatives	Hypoxanthine	Gardnerella	Spearman correlation	-0.624382	negative	CIN
Dai et al., 2025	HMDB	HMDB0000157	Purines and purine derivatives	Hypoxanthine	Gardnerella	Spearman correlation	-0.624382	negative	CIN
Dai et al., 2025	HMDB	HMDB0000157	Purines and purine derivatives	Hypoxanthine	Fannyhessea	Spearman correlation	-0.629063	negative	CIN
Dai et al., 2025	HMDB	HMDB0000269	Amines	D.erythro.Sphinganine	Fannyhessea	Spearman correlation	-0.6086	negative	CIN
Dai et al., 2025	HMDB	HMDB0000269	Amines	D.erythro.Sphinganine	Fannyhessea	Spearman correlation	-0.6086	negative	CIN
Dai et al., 2025	HMDB	HMDB0011111	Carbonyl compounds	Malonic semialdehyde	Fannyhessea	Spearman correlation	-0.615396	negative	CIN
Dai et al., 2025	HMDB	HMDB0011111	Carbonyl compounds	Malonic semialdehyde	Fannyhessea	Spearman correlation	-0.615396	negative	CIN
Dai et al., 2025	HMDB	HMDB0341302	Amino acids, peptides, and analogues	Pro.Pro	Fannyhessea	Spearman correlation	-0.615925	negative	CIN
Zhao et al., 2025	NR	NR	NR	4‑Hydroxy‑N,N‑diethyltryptamine	Lactobacillus formidalis	Spearman correlation	-0.3	negative	CIN
Zhao et al., 2025	HMDB	HMDB0094651	Amino acids, peptides, and analogues	Pyroglutamylvaline	Lactobacillus formidalis	Spearman correlation	-0.15	negative	CIN
Zhao et al., 2025	HMDB	HMDB0029037	Amino acids, peptides, and analogues	Ser-glin	Lactobacillus formidalis	Spearman correlation	-0.2	negative	CIN
Zhao et al., 2025		HMDB0028966	Carboxylic acids and derivatives	Methionyl-alanine	Lactobacillus formidalis	Spearman correlation	-0.2	negative	CIN
Zhao et al., 2025	HMDB	HMDB0028696	Amino acids, peptides, and analogues	Ala-ser	Lactobacillus formidalis	Spearman correlation	-0.2	negative	CIN
Zhao et al., 2025	HMDB	HMDB0002394	Cholestane steroids	Cholesta-4,6-dien-3-one	Lactobacillus formidalis	Spearman correlation	0.1	positive	CIN
Zhao et al., 2025	HMDB	HMDB0000191	Amino acids, peptides, and analogue	Aspartate	Lactobacillus formidalis	Spearman correlation	-0.2	negative	CIN
Zhao et al., 2025	HMDB	HMDB0031125	Triradylcglycerols	Glycerol Trihexanoate	Lactobacillus formidalis	Spearman correlation	-0.2	negative	CIN
Zhao et al., 2025	HMDB	HMDB0000721	Amino acids, peptides, and analogues	Gly-pro	Lactobacillus formidalis	Spearman correlation	-0.2	negative	CIN
Zhao et al., 2025	HMDB	HMDB0253404	Amino acids, peptides, and analogues	Imazamox	Lactobacillus formidalis	Spearman correlation	-0.005	negative	CIN
Zhao et al., 2025	HMDB	HMDB0000990	Carbonyl compounds	Acetaldehyde	Lactobacillus formidalis	Spearman correlation	-0.005	negative	CIN
Zhao et al., 2025	HMDB	HMDB0029006	Carboxylic acids and derivatives	Trp-phe	Lactobacillus formidalis	Spearman correlation	-0.005	negative	CIN
Zhao et al., 2025	NR	NR	NR	Gly-ala-tyr	Lactobacillus formidalis	Spearman correlation	-0.005	negative	CIN
Zhao et al., 2025	HMDB	HMDB0028973	Amino acids, peptides, and analogues	Met-lys	Lactobacillus formidalis	Spearman correlation	0.005	positive	CIN
Zhao et al., 2025	HMDB	HMDB0029123	Amino acids, peptides, and analogues	Val-asp	Lactobacillus formidalis	Spearman correlation	0.005	positive	CIN
Zhao et al., 2025	HMDB	HMDB0011177	Amino acids, peptides, and analogues	Phe-pro	Lactobacillus formidalis	Spearman correlation	0.005	positive	CIN
Zhao et al., 2025	HMDB	HMDB0004483	Steroidal glycosides	Estrone Glucuronide	Lactobacillus formidalis	Spearman correlation	0.005	positive	CIN
Zhao et al., 2025	NR	NR	NR	Tyr-thr	Lactobacillus formidalis	Spearman correlation	-0.1	negative	CIN
Zhao et al., 2025	HMDB	HMDB0062177	Amino acids, peptides, and analogues	N-lactoyl-tyrosine	Lactobacillus formidalis	Spearman correlation	-0.1	negative	CIN
Zhao et al., 2025	KEGG	K00797	Polyamine biosynthesis	Spermidine	Lactobacillus formidalis	Spearman correlation	-0.1	negative	CIN
Zhao et al., 2025	HMDB	HMDB0028868	Amino acids, peptides, and analogues	Hydroxyprolyl-lysine	Lactobacillus formidalis	Spearman correlation	-0.1	negative	CIN
Zhao et al., 2025	HMDB	HMDB0028938	Amino acids, peptides, and analogues	Leu-ser	Lactobacillus formidalis	Spearman correlation	-0.1	negative	CIN
Zhao et al., 2025	HMDB	HMDB0028962	Amino acids, peptides, and analogues	Lys-trp	Lactobacillus formidalis	Spearman correlation	-0.1	negative	CIN
Zhao et al., 2025	NR	NR	NR	Climbazol	Lactobacillus formidalis	Spearman correlation	-0.2	negative	CIN
Zhao et al., 2025	HMDB	HMDB0011737	Amino acids, peptides, and analogues	L‑γ‑glutamyl‑L‑glutamic acid	Lactobacillus formidalis	Spearman correlation	-0.2	negative	CIN
Zhao et al., 2025	HMDB	HMDB0029135	Amino acids, peptides, and analogues	Val-pro	Lactobacillus formidalis	Spearman correlation	0.005	positive	CIN
Zhao et al., 2025	HMDB	HMDB0029038	Amino acids, peptides, and analogues	Ser-glu	Lactobacillus formidalis	Spearman correlation	-0.005	negative	CIN
Zhao et al., 2025	HMDB	HMDB0010715	Phenylacetamides	2-phenylacetaminde	Lactobacillus formidalis	Spearman correlation	0.005	positive	CIN
Zhao et al., 2025	HMDB	HMDB0013209	Amino acids, peptides, and analogues	Ala-trp	Lactobacillus formidalis	Spearman correlation	-0.005	negative	CIN
Zhao et al., 2025	HMDB	HMDB002912	Amino acids, peptides, and analogues	Val-arg	Lactobacillus formidalis	Spearman correlation	0.005	positive	CIN
Zhao et al., 2025	HMDB	HMDB0028752	Amino acids, peptides, and analogues	Asp-glu	Lactobacillus formidalis	Spearman correlation	0.005	positive	CIN
Zhao et al., 2025	HMDB	HMDB0028959	Amino acids, peptides, and analogues	Lysyl-proline	Lactobacillus formidalis	Spearman correlation	0.005	positive	CIN
Zhao et al., 2025	HMDB	HMDB0028923	Amino acids, peptides, and analogues	Leu-arg	Lactobacillus formidalis	Spearman correlation	0.005	positive	CIN
Zhao et al., 2025	HMDB	HMDB0028793	Amino acids, peptides, and analogues	Gln-asp	Lactobacillus formidalis	Spearman correlation	-0.005	negative	CIN
Zhao et al., 2025	NR	NR	NR	4.hydroxyphenylmaraviroc	Lactobacillus formidalis	Spearman correlation	0.005	positive	CIN
Zhao et al., 2025	NR	NR	NR	(5Z,8Z)-7,7-Dimethyleicosadienoic acid.	Lactobacillus formidalis	Spearman correlation	0.005	positive	CIN
Zhao et al., 2025	HMDB	HMDB0029100	Amino acids, peptides, and analogues	Tyr-asn	Lactobacillus formidalis	Spearman correlation	0.005	positive	CIN
Zhao et al., 2025	HMDB	HMDB0029042	Amino acids, peptides, and analogues	Ser-lle	Lactobacillus formidalis	Spearman correlation	-0.1	negative	CIN
Zhao et al., 2025	HMDB	HMDB0028927	Amino acids, peptides, and analogues	Gln-lle	Lactobacillus formidalis	Spearman correlation	0.1	positive	CIN
Zhao et al., 2025	HMDB	HMDB0036635	Diterpenoids	Hydroxytanshinone	Lactobacillus formidalis	Spearman correlation	0.1	positive	CIN
Zhao et al., 2025	HMDB	HMDB0029118	Amino acids, peptides, and analogues	Tyr-val	Lactobacillus formidalis	Spearman correlation	0.1	positive	CIN
Zhao et al., 2025	HMDB	HMDB0000205	Phenylpyruvic acid derivatives	Phenylpyruvic Acid	Lactobacillus formidalis	Spearman correlation	-0.1	negative	CIN
Zhao et al., 2025	HMDB	HMDB0032610	Biphenyls and derivatives	4-methylbiphenyl	Lactobacillus formidalis	Spearman correlation	0.1	positive	CIN
Zhao et al., 2025	HMDB	HMDB0341302	Amino acids, peptides, and analogues	Pro-pro	Lactobacillus formidalis	Spearman correlation	-0.005	negative	CIN
Zhao et al., 2025	HMDB	HMDB0039430	Hydrophenanthrenes	9,10-Dihydrophenanthrenetetrol	Lactobacillus formidalis	Spearman correlation	0.1	positive	CIN
Zhao et al., 2025	HMDB	HMDB0010325	Organooxygen compounds	Ethyl-β-D-glucuronide	Lactobacillus formidalis	Spearman correlation	0.005	positive	CIN
Zhao et al., 2025	HMDB	HMDB0041561	Not Available	D‑1,5‑anhydro‑anhydrofructose	Lactobacillus formidalis	Spearman correlation	0.1	positive	CIN
Zhao et al., 2025	HMDB	HMDB0000714	Benzoic acids and derivatives	Hippuric Acid	Lactobacillus formidalis	Spearman correlation	0.3	positive	CIN
Zhao et al., 2025	HMDB	HMDB0040278	Not Available	2-isopropylfuran	Lactobacillus formidalis	Spearman correlation	0.005	positive	CIN
Zhao et al., 2025	HMDB	HMDB0037197	Not Available	Kessyl Glycol	Lactobacillus formidalis	Spearman correlation	-0.05	negative	CIN
Zhao et al., 2025	NR	NR	NR	4‑Hydroxy‑N,N‑diethyltryptamine	Lactobacillus crispatus	Spearman correlation	-0.005	negative	CIN
Zhao et al., 2025	HMDB	HMDB0094651	Amino acids, peptides, and analogues	Pyroglutamylvaline	Lactobacillus crispatus	Spearman correlation	0.3	positive	CIN
Zhao et al., 2025	HMDB	HMDB0029037	Amino acids, peptides, and analogues	Ser-glin	Lactobacillus crispatus	Spearman correlation	0.005	positive	CIN
Zhao et al., 2025	HMDB	HMDB0028966	Carboxylic acids and derivatives	Methionyl-alanine	Lactobacillus crispatus	Spearman correlation	0.005	positive	CIN
Zhao et al., 2025	HMDB	HMDB0028696	Amino acids, peptides, and analogues	Ala-ser	Lactobacillus crispatus	Spearman correlation	-0.005	negative	CIN
Zhao et al., 2025	HMDB	HMDB0002394	Cholestane steroids	Cholesta-4,6-dien-3-one	Lactobacillus crispatus	Spearman correlation	0.005	positive	CIN
Zhao et al., 2025	HMDB	HMDB0000191	Amino acids, peptides, and analogue	Aspartate	Lactobacillus crispatus	Spearman correlation	-0.005	negative	CIN
Zhao et al., 2025	HMDB	HMDB0031125	Triradylcglycerols	Glycerol Trihexanoate	Lactobacillus crispatus	Spearman correlation	-0.005	negative	CIN
Zhao et al., 2025	HMDB	HMDB0000721	Amino acids, peptides, and analogues	Gly-pro	Lactobacillus crispatus	Spearman correlation	-0.005	negative	CIN
Zhao et al., 2025	HMDB	HMDB0253404	Amino acids, peptides, and analogues	Imazamox	Lactobacillus crispatus	Spearman correlation	0.1	positive	CIN
Zhao et al., 2025	HMDB	HMDB0000990	Carbonyl compounds	Acetaldehyde	Lactobacillus crispatus	Spearman correlation	-0.005	negative	CIN
Zhao et al., 2025	HMDB	HMDB0029006	Carboxylic acids and derivatives	Trp-phe	Lactobacillus crispatus	Spearman correlation	0.005	positive	CIN
Zhao et al., 2025	NR	NR	NR	Gly-ala-tyr	Lactobacillus crispatus	Spearman correlation	0.005	positive	CIN
Zhao et al., 2025	HMDB	HMDB0028973	Amino acids, peptides, and analogues	Met-lys	Lactobacillus crispatus	Spearman correlation	0.1	positive	CIN
Zhao et al., 2025	HMDB	HMDB0029123	Amino acids, peptides, and analogues	Val-asp	Lactobacillus crispatus	Spearman correlation	0.1	positive	CIN
Zhao et al., 2025	HMDB	HMDB0011177	Amino acids, peptides, and analogues	Phe-pro	Lactobacillus crispatus	Spearman correlation	0.1	positive	CIN
Zhao et al., 2025	HMDB	HMDB0004483	Steroidal glycosides	Estrone Glucuronide	Lactobacillus crispatus	Spearman correlation	-0.005	negative	CIN
Zhao et al., 2025	NR	NR	NR	Tyr-thr	Lactobacillus crispatus	Spearman correlation	0.1	positive	CIN
Zhao et al., 2025	HMDB	HMDB0062177	Amino acids, peptides, and analogues	N-lactoyl-tyrosine	Lactobacillus crispatus	Spearman correlation	0.1	positive	CIN
Zhao et al., 2025	KEGG	K00797	Polyamine biosynthesis	Spermidine	Lactobacillus crispatus	Spearman correlation	0.1	positive	CIN
Zhao et al., 2025	HMDB	HMDB0028868	Amino acids, peptides, and analogues	Hydroxyprolyl-lysine	Lactobacillus crispatus	Spearman correlation	0.005	positive	CIN
Zhao et al., 2025	HMDB	HMDB0028938	Amino acids, peptides, and analogues	Leu-ser	Lactobacillus crispatus	Spearman correlation	0.005	positive	CIN
Zhao et al., 2025	HMDB	HMDB0028962	Amino acids, peptides, and analogues	Lys-trp	Lactobacillus crispatus	Spearman correlation	0.005	positive	CIN
Zhao et al., 2025	NR	NR	NR	Climbazol	Lactobacillus crispatus	Spearman correlation	0.005	positive	CIN
Zhao et al., 2025	HMDB	HMDB0011737	Amino acids, peptides, and analogues	L‑γ‑glutamyl‑L‑glutamic acid	Lactobacillus crispatus	Spearman correlation	0.005	positive	CIN
Zhao et al., 2025	HMDB	HMDB0029135	Amino acids, peptides, and analogues	Val-pro	Lactobacillus crispatus	Spearman correlation	0.005	positive	CIN
Zhao et al., 2025	HMDB	HMDB0029038	Amino acids, peptides, and analogues	Ser-glu	Lactobacillus crispatus	Spearman correlation	0.005	positive	CIN
Zhao et al., 2025	HMDB	HMDB0010715	Phenylacetamides	2-phenylacetaminde	Lactobacillus crispatus	Spearman correlation	0.005	positive	CIN
Zhao et al., 2025	HMDB	HMDB0013209	Amino acids, peptides, and analogues	Ala-trp	Lactobacillus crispatus	Spearman correlation	0.1	positive	CIN
Zhao et al., 2025	HMDB	HMDB002912	Amino acids, peptides, and analogues	Val-arg	Lactobacillus crispatus	Spearman correlation	0.005	positive	CIN
Zhao et al., 2025	HMDB	HMDB0028752	Amino acids, peptides, and analogues	Asp-glu	Lactobacillus crispatus	Spearman correlation	0.005	positive	CIN
Zhao et al., 2025	HMDB	HMDB0028959	Amino acids, peptides, and analogues	Lysyl-proline	Lactobacillus crispatus	Spearman correlation	0.005	positive	CIN
Zhao et al., 2025	HMDB	HMDB0028923	Amino acids, peptides, and analogues	Leu-arg	Lactobacillus crispatus	Spearman correlation	0.005	positive	CIN
Zhao et al., 2025	HMDB	HMDB0028793	Amino acids, peptides, and analogues	Gln-asp	Lactobacillus crispatus	Spearman correlation	0.1	positive	CIN
Zhao et al., 2025	NR	NR	NR	4.hydroxyphenylmaraviroc	Lactobacillus crispatus	Spearman correlation	-0.005	negative	CIN
Zhao et al., 2025	NR	NR	NR	(5Z,8Z)-7,7-Dimethyleicosadienoic acid.	Lactobacillus crispatus	Spearman correlation	0.1	positive	CIN
Zhao et al., 2025	HMDB	HMDB0029100	Amino acids, peptides, and analogues	Tyr-asn	Lactobacillus crispatus	Spearman correlation	0.1	positive	CIN
Zhao et al., 2025	HMDB	HMDB0029042	Amino acids, peptides, and analogues	Ser-lle	Lactobacillus crispatus	Spearman correlation	0.1	positive	CIN
Zhao et al., 2025	HMDB	HMDB0028927	Amino acids, peptides, and analogues	Gln-lle	Lactobacillus crispatus	Spearman correlation	0.1	positive	CIN
Zhao et al., 2025	HMDB	HMDB0036635	Diterpenoids	Hydroxytanshinone	Lactobacillus crispatus	Spearman correlation	0.1	positive	CIN
Zhao et al., 2025	HMDB	HMDB0029118	Amino acids, peptides, and analogues	Tyr-val	Lactobacillus crispatus	Spearman correlation	0.005	positive	CIN
Zhao et al., 2025	HMDB	HMDB0000205	Phenylpyruvic acid derivatives	Phenylpyruvic Acid	Lactobacillus crispatus	Spearman correlation	0.1	positive	CIN
Zhao et al., 2025	HMDB	HMDB0032610	Biphenyls and derivatives	4-methylbiphenyl	Lactobacillus crispatus	Spearman correlation	0.1	positive	CIN
Zhao et al., 2025	HMDB	HMDB0341302	Amino acids, peptides, and analogues	Pro-pro	Lactobacillus crispatus	Spearman correlation	0.2	positive	CIN
Zhao et al., 2025	HMDB	HMDB0039430	Hydrophenanthrenes	9,10-Dihydrophenanthrenetetrol	Lactobacillus crispatus	Spearman correlation	0.3	positive	CIN
Zhao et al., 2025	HMDB	HMDB0010325	Organooxygen compounds	Ethyl-β-D-glucuronide	Lactobacillus crispatus	Spearman correlation	0.1	positive	CIN
Zhao et al., 2025	HMDB	HMDB0041561	Not Available	D‑1,5‑anhydro‑anhydrofructose	Lactobacillus crispatus	Spearman correlation	-0.005	negative	CIN
Zhao et al., 2025	HMDB	HMDB0000714	Benzoic acids and derivatives	Hippuric Acid	Lactobacillus crispatus	Spearman correlation	0.005	positive	CIN
Zhao et al., 2025	HMDB	HMDB0040278	Not Available	2-isopropylfuran	Lactobacillus crispatus	Spearman correlation	0.005	positive	CIN
Zhao et al., 2025	HMDB	HMDB0037197	Not Available	Kessyl Glycol	Lactobacillus crispatus	Spearman correlation	-0.2	negative	CIN
Zhao et al., 2025	NR	NR	NR	4‑Hydroxy‑N,N‑diethyltryptamine	Lactobacillus iners	Spearman correlation	0.005	positive	CIN
Zhao et al., 2025	HMDB	HMDB0094651	Amino acids, peptides, and analogues	Pyroglutamylvaline	Lactobacillus iners	Spearman correlation	0.005	positive	CIN
Zhao et al., 2025	HMDB	HMDB0029037	Amino acids, peptides, and analogues	Ser-glin	Lactobacillus iners	Spearman correlation	0.1	positive	CIN
Zhao et al., 2025	HMDB	HMDB0028966	Carboxylic acids and derivatives	Methionyl-alanine	Lactobacillus iners	Spearman correlation	0.25	positive	CIN
Zhao et al., 2025	HMDB	HMDB0028696	Amino acids, peptides, and analogues	Ala-ser	Lactobacillus iners	Spearman correlation	0.25	positive	CIN
Zhao et al., 2025	HMDB	HMDB0002394	Cholestane steroids	Cholesta-4,6-dien-3-one	Lactobacillus iners	Spearman correlation	0.25	positive	CIN
Zhao et al., 2025	HMDB	HMDB0000191	Amino acids, peptides, and analogue	Aspartate	Lactobacillus iners	Spearman correlation	0.25	positive	CIN
Zhao et al., 2025	HMDB	HMDB0031125	Triradylcglycerols	Glycerol Trihexanoate	Lactobacillus iners	Spearman correlation	0.3	positive	CIN
Zhao et al., 2025	HMDB	HMDB0000721	Amino acids, peptides, and analogues	Gly-pro	Lactobacillus iners	Spearman correlation	0.25	positive	CIN
Zhao et al., 2025	HMDB	HMDB0253404	Amino acids, peptides, and analogues	Imazamox	Lactobacillus iners	Spearman correlation	0.25	positive	CIN
Zhao et al., 2025	HMDB	HMDB0000990	Carbonyl compounds	Acetaldehyde	Lactobacillus iners	Spearman correlation	0.25	positive	CIN
Zhao et al., 2025	HMDB	HMDB0029006	Carboxylic acids and derivatives	Trp-phe	Lactobacillus iners	Spearman correlation	0.25	positive	CIN
Zhao et al., 2025	NR	NR	NR	Gly-ala-tyr	Lactobacillus iners	Spearman correlation	0.3	positive	CIN
Zhao et al., 2025		HMDB0028973	Amino acids, peptides, and analogues	Met-lys	Lactobacillus iners	Spearman correlation	0.3	positive	CIN
Zhao et al., 2025	HMDB	HMDB0029123	Amino acids, peptides, and analogues	Val-asp	Lactobacillus iners	Spearman correlation	0.25	positive	CIN
Zhao et al., 2025	HMDB	HMDB0011177	Amino acids, peptides, and analogues	Phe-pro	Lactobacillus iners	Spearman correlation	0.25	positive	CIN
Zhao et al., 2025	HMDB	HMDB0004483	Steroidal glycosides	Estrone Glucuronide	Lactobacillus iners	Spearman correlation	0.25	positive	CIN
Zhao et al., 2025	NR	NR	NR	Tyr-thr	Lactobacillus iners	Spearman correlation	0.25	positive	CIN
Zhao et al., 2025	HMDB	HMDB0062177	Amino acids, peptides, and analogues	N-lactoyl-tyrosine	Lactobacillus iners	Spearman correlation	0.25	positive	CIN
Zhao et al., 2025	KEGG	K00797	Polyamine biosynthesis	Spermidine	Lactobacillus iners	Spearman correlation	0.25	positive	CIN
Zhao et al., 2025	HMDB	HMDB0028868	Amino acids, peptides, and analogues	Hydroxyprolyl-lysine	Lactobacillus iners	Spearman correlation	0.3	positive	CIN
Zhao et al., 2025	HMDB	HMDB0028938	Amino acids, peptides, and analogues	Leu-ser	Lactobacillus iners	Spearman correlation	0.25	positive	CIN
Zhao et al., 2025	HMDB	HMDB0028962	Amino acids, peptides, and analogues	Lys-trp	Lactobacillus iners	Spearman correlation	0.25	positive	CIN
Zhao et al., 2025	NR	NR	NR	Climbazol	Lactobacillus iners	Spearman correlation	0.25	positive	CIN
Zhao et al., 2025	HMDB	HMDB0011737	Amino acids, peptides, and analogues	L‑γ‑glutamyl‑L‑glutamic acid	Lactobacillus iners	Spearman correlation	0.3	positive	CIN
Zhao et al., 2025	HMDB	HMDB0029135	Amino acids, peptides, and analogues	Val-pro	Lactobacillus iners	Spearman correlation	0.25	positive	CIN
Zhao et al., 2025	HMDB	HMDB0029038	Amino acids, peptides, and analogues	Ser-glu	Lactobacillus iners	Spearman correlation	0.25	positive	CIN
Zhao et al., 2025	HMDB	HMDB0010715	Phenylacetamides	2-phenylacetaminde	Lactobacillus iners	Spearman correlation	0.25	positive	CIN
Zhao et al., 2025	HMDB	HMDB0013209	Amino acids, peptides, and analogues	Ala-trp	Lactobacillus iners	Spearman correlation	0.25	positive	CIN
Zhao et al., 2025	HMDB	HMDB002912	Amino acids, peptides, and analogues	Val-arg	Lactobacillus iners	Spearman correlation	0.25	positive	CIN
Zhao et al., 2025	HMDB	HMDB0028752	Amino acids, peptides, and analogues	Asp-glu	Lactobacillus iners	Spearman correlation	0.25	positive	CIN
Zhao et al., 2025	HMDB	HMDB0028959	Amino acids, peptides, and analogues	Lysyl-proline	Lactobacillus iners	Spearman correlation	0.25	positive	CIN
Zhao et al., 2025	HMDB	HMDB0028923	Amino acids, peptides, and analogues	Leu-arg	Lactobacillus iners	Spearman correlation	0.25	positive	CIN
Zhao et al., 2025	HMDB	HMDB0028793	Amino acids, peptides, and analogues	Gln-asp	Lactobacillus iners	Spearman correlation	0.25	positive	CIN
Zhao et al., 2025	NR	NR	NR	4.hydroxyphenylmaraviroc	Lactobacillus iners	Spearman correlation	0.25	positive	CIN
Zhao et al., 2025	NR	NR	NR	(5Z,8Z)-7,7-Dimethyleicosadienoic acid.	Lactobacillus iners	Spearman correlation	0.25	positive	CIN
Zhao et al., 2025	HMDB	HMDB0029100	Amino acids, peptides, and analogues	Tyr-asn	Lactobacillus iners	Spearman correlation	0.25	positive	CIN
Zhao et al., 2025	HMDB	HMDB0029042	Amino acids, peptides, and analogues	Ser-lle	Lactobacillus iners	Spearman correlation	0.25	positive	CIN
Zhao et al., 2025	HMDB	HMDB0028927	Amino acids, peptides, and analogues	Gln-lle	Lactobacillus iners	Spearman correlation	0.25	positive	CIN
Zhao et al., 2025	HMDB	HMDB0036635	Diterpenoids	Hydroxytanshinone	Lactobacillus iners	Spearman correlation	0.25	positive	CIN
Zhao et al., 2025	HMDB	HMDB0029118	Amino acids, peptides, and analogues	Tyr-val	Lactobacillus iners	Spearman correlation	0.1	positive	CIN
Zhao et al., 2025	HMDB	HMDB0000205	Phenylpyruvic acid derivatives	Phenylpyruvic Acid	Lactobacillus iners	Spearman correlation	0.005	positive	CIN
Zhao et al., 2025	HMDB	HMDB0032610	Biphenyls and derivatives	4-methylbiphenyl	Lactobacillus iners	Spearman correlation	0.3	positive	CIN
Zhao et al., 2025	HMDB	HMDB0341302	Amino acids, peptides, and analogues	Pro-pro	Lactobacillus iners	Spearman correlation	0.3	positive	CIN
Zhao et al., 2025	HMDB	HMDB0039430	Hydrophenanthrenes	9,10-Dihydrophenanthrenetetrol	Lactobacillus iners	Spearman correlation	0.3	positive	CIN
Zhao et al., 2025	HMDB	HMDB0010325	Organooxygen compounds	Ethyl-β-D-glucuronide	Lactobacillus iners	Spearman correlation	0.005	positive	CIN
Zhao et al., 2025	HMDB	HMDB0041561	Not Available	D‑1,5‑anhydro‑anhydrofructose	Lactobacillus iners	Spearman correlation	0.005	positive	CIN
Zhao et al., 2025	HMDB	HMDB0000714	Benzoic acids and derivatives	Hippuric Acid	Lactobacillus iners	Spearman correlation	-0.005	negative	CIN
Zhao et al., 2025	HMDB	HMDB0040278	Not Available	2-isopropylfuran	Lactobacillus iners	Spearman correlation	0.005	positive	CIN
Zhao et al., 2025	HMDB	HMDB0037197	Not Available	Kessyl Glycol	Lactobacillus iners	Spearman correlation	-0.005	negative	CIN
Zhao et al., 2025	NR	NR	NR	4‑Hydroxy‑N,N‑diethyltryptamine	Lactobacillus jensenii	Spearman correlation	0.1	positive	CIN
Zhao et al., 2025	HMDB	HMDB0094651	Amino acids, peptides, and analogues	Pyroglutamylvaline	Lactobacillus jensenii	Spearman correlation	0.1	positive	CIN
Zhao et al., 2025	HMDB	HMDB0029037	Amino acids, peptides, and analogues	Ser-glin	Lactobacillus jensenii	Spearman correlation	0.1	positive	CIN
Zhao et al., 2025	HMDB	HMDB0028966	Carboxylic acids and derivatives	Methionyl-alanine	Lactobacillus jensenii	Spearman correlation	0.1	positive	CIN
Zhao et al., 2025	HMDB	HMDB0028696	Amino acids, peptides, and analogues	Ala-ser	Lactobacillus jensenii	Spearman correlation	0.15	positive	CIN
Zhao et al., 2025	HMDB	HMDB0002394	Cholestane steroids	Cholesta-4,6-dien-3-one	Lactobacillus jensenii	Spearman correlation	-0.1	negative	CIN
Zhao et al., 2025	HMDB	HMDB0000191	Amino acids, peptides, and analogue	Aspartate	Lactobacillus jensenii	Spearman correlation	0.2	positive	CIN
Zhao et al., 2025	HMDB	HMDB0031125	Triradylcglycerols	Glycerol Trihexanoate	Lactobacillus jensenii	Spearman correlation	0.25	positive	CIN
Zhao et al., 2025	HMDB	HMDB0000721	Amino acids, peptides, and analogues	Gly-pro	Lactobacillus jensenii	Spearman correlation	0.3	positive	CIN
Zhao et al., 2025	HMDB	HMDB0253404	Amino acids, peptides, and analogues	Imazamox	Lactobacillus jensenii	Spearman correlation	0.2	positive	CIN
Zhao et al., 2025	HMDB	HMDB0000990	Carbonyl compounds	Acetaldehyde	Lactobacillus jensenii	Spearman correlation	-0.005	negative	CIN
Zhao et al., 2025	HMDB	HMDB0029006	Carboxylic acids and derivatives	Trp-phe	Lactobacillus jensenii	Spearman correlation	0.1	positive	CIN
Zhao et al., 2025	NR	NR	NR	Gly-ala-tyr	Lactobacillus jensenii	Spearman correlation	0.1	positive	CIN
Zhao et al., 2025	HMDB	HMDB0028973	Amino acids, peptides, and analogues	Met-lys	Lactobacillus jensenii	Spearman correlation	0.1	positive	CIN
Zhao et al., 2025	HMDB	HMDB0029123	Amino acids, peptides, and analogues	Val-asp	Lactobacillus jensenii	Spearman correlation	0.1	positive	CIN
Zhao et al., 2025	HMDB	HMDB0011177	Amino acids, peptides, and analogues	Phe-pro	Lactobacillus jensenii	Spearman correlation	0.1	positive	CIN
Zhao et al., 2025	HMDB	HMDB0004483	Steroidal glycosides	Estrone Glucuronide	Lactobacillus jensenii	Spearman correlation	0.1	positive	CIN
Zhao et al., 2025	NR	NR	NR	Tyr-thr	Lactobacillus jensenii	Spearman correlation	0.1	positive	CIN
Zhao et al., 2025	HMDB	HMDB0062177	Amino acids, peptides, and analogues	N-lactoyl-tyrosine	Lactobacillus jensenii	Spearman correlation	0.1	positive	CIN
Zhao et al., 2025	KEGG	K00797	Polyamine biosynthesis	Spermidine	Lactobacillus jensenii	Spearman correlation	0.1	positive	CIN
Zhao et al., 2025	HMDB	HMDB0028868	Amino acids, peptides, and analogues	Hydroxyprolyl-lysine	Lactobacillus jensenii	Spearman correlation	0.005	positive	CIN
Zhao et al., 2025	HMDB	HMDB0028938	Amino acids, peptides, and analogues	Leu-ser	Lactobacillus jensenii	Spearman correlation	0.005	positive	CIN
Zhao et al., 2025	HMDB	HMDB0028962	Amino acids, peptides, and analogues	Lys-trp	Lactobacillus jensenii	Spearman correlation	0.15	positive	CIN
Zhao et al., 2025	NR	NR	NR	Climbazol	Lactobacillus jensenii	Spearman correlation	0.1	positive	CIN
Zhao et al., 2025	HMDB	HMDB0011737	Amino acids, peptides, and analogues	L‑γ‑glutamyl‑L‑glutamic acid	Lactobacillus jensenii	Spearman correlation	0.15	positive	CIN
Zhao et al., 2025	HMDB	HMDB0029135	Amino acids, peptides, and analogues	Val-pro	Lactobacillus jensenii	Spearman correlation	0.1	positive	CIN
Zhao et al., 2025	HMDB	HMDB0029038	Amino acids, peptides, and analogues	Ser-glu	Lactobacillus jensenii	Spearman correlation	0.1	positive	CIN
Zhao et al., 2025	HMDB	HMDB0010715	Phenylacetamides	2-phenylacetaminde	Lactobacillus jensenii	Spearman correlation	0.1	positive	CIN
Zhao et al., 2025	HMDB	HMDB0013209	Amino acids, peptides, and analogues	Ala-trp	Lactobacillus jensenii	Spearman correlation	0.1	positive	CIN
Zhao et al., 2025	HMDB	HMDB002912	Amino acids, peptides, and analogues	Val-arg	Lactobacillus jensenii	Spearman correlation	0.1	positive	CIN
Zhao et al., 2025	HMDB	HMDB0028752	Amino acids, peptides, and analogues	Asp-glu	Lactobacillus jensenii	Spearman correlation	0.1	positive	CIN
Zhao et al., 2025	HMDB	HMDB0028959	Amino acids, peptides, and analogues	Lysyl-proline	Lactobacillus jensenii	Spearman correlation	0.1	positive	CIN
Zhao et al., 2025	HMDB	HMDB0028923	Amino acids, peptides, and analogues	Leu-arg	Lactobacillus jensenii	Spearman correlation	0.1	positive	CIN
Zhao et al., 2025	HMDB	HMDB0028793	Amino acids, peptides, and analogues	Gln-asp	Lactobacillus jensenii	Spearman correlation	0.25	positive	CIN
Zhao et al., 2025	NR	NR	NR	4.hydroxyphenylmaraviroc	Lactobacillus jensenii	Spearman correlation	0.25	positive	CIN
Zhao et al., 2025	NR	NR	NR	(5Z,8Z)-7,7-Dimethyleicosadienoic acid.	Lactobacillus jensenii	Spearman correlation	0.005	positive	CIN
Zhao et al., 2025	HMDB	HMDB0029100	Amino acids, peptides, and analogues	Tyr-asn	Lactobacillus jensenii	Spearman correlation	0.005	positive	CIN
Zhao et al., 2025	HMDB	HMDB0029042	Amino acids, peptides, and analogues	Ser-lle	Lactobacillus jensenii	Spearman correlation	0.005	positive	CIN
Zhao et al., 2025	HMDB	HMDB0028927	Amino acids, peptides, and analogues	Gln-lle	Lactobacillus jensenii	Spearman correlation	0.005	positive	CIN
Zhao et al., 2025	HMDB	HMDB0036635	Diterpenoids	Hydroxytanshinone	Lactobacillus jensenii	Spearman correlation	0.005	positive	CIN
Zhao et al., 2025	HMDB	HMDB0029118	Amino acids, peptides, and analogues	Tyr-val	Lactobacillus jensenii	Spearman correlation	0.3	positive	CIN
Zhao et al., 2025	HMDB	HMDB0000205	Phenylpyruvic acid derivatives	Phenylpyruvic Acid	Lactobacillus jensenii	Spearman correlation	0.3	positive	CIN
Zhao et al., 2025	HMDB	HMDB0032610	Biphenyls and derivatives	4-methylbiphenyl	Lactobacillus jensenii	Spearman correlation	0.005	positive	CIN
Zhao et al., 2025	HMDB	HMDB0341302	Amino acids, peptides, and analogues	Pro-pro	Lactobacillus jensenii	Spearman correlation	0.005	positive	CIN
Zhao et al., 2025	HMDB	HMDB0039430	Hydrophenanthrenes	9,10-Dihydrophenanthrenetetrol	Lactobacillus jensenii	Spearman correlation	0.2	positive	CIN
Zhao et al., 2025	HMDB	HMDB0010325	Organooxygen compounds	Ethyl-β-D-glucuronide	Lactobacillus jensenii	Spearman correlation	-0.005	negative	CIN
Zhao et al., 2025	HMDB	HMDB0041561	Not Available	D‑1,5‑anhydro‑anhydrofructose	Lactobacillus jensenii	Spearman correlation	-0.3	negative	CIN
Zhao et al., 2025	HMDB	HMDB0000714	Benzoic acids and derivatives	Hippuric Acid	Lactobacillus jensenii	Spearman correlation	-0.3	negative	CIN
Zhao et al., 2025	HMDB	HMDB0040278	Not Available	2-isopropylfuran	Lactobacillus jensenii	Spearman correlation	-0.005	negative	CIN
Zhao et al., 2025	HMDB	HMDB0037197	Not Available	Kessyl Glycol	Lactobacillus jensenii	Spearman correlation	-0.005	negative	CIN
									HPV+/CIN
									HPV+/CIN
									HPV+/CIN
									HPV+/CIN
									CIN
									CIN
									CIN
									HPV+
									HPV+
									HPV+
									HPV+

## Sheet: 8.Clinical_groups_summary
Table S8. Summary of microbiota and metabolomic findings by clinical group
Clinical group	Microbiota Finding	Main Altered Pathways/Classes	Metabolome Findings	METABOLOLME WITH ROC AUC≥0.8
HPV negative	↑ Lactobacillus crispatus (predominant), ↓ anaerobes	Carbohydrate metabolism (lactate production, protective profile)	↑ L-Lactic acid, ↑ D-Lactic acid, ↑ Hydrogen peroxide, ↑ Reduced glutathione (GSH), ↑ Maltopentaose, ↑ Protective phospholipds	NR
HPV transient	↓ Lactobacillus (moderate redution), ↑ anaerobes leves ( Gardnerella, Prevotella)	Carbohydrate metabolism	↓ Lactate, ↑ Succinate (in some studies), incosistent fingdings	NR
HPV persistent	↓ Lactobacillus (marked reudction), ↑ anaerobes (Gardnerella, Atopobium, Sneathia, Prevotella)	Amino acid metabolism and lipid metabolism	↑ Putrescine, ↑ Etanolamine, ↑ N-acetylcadaverine, ↓ GSH, ↓ Phospholipids, ↑ Fatty acid (e.g. α-linolenic), ↑ Sialidase, ↑ β-glucuronidase	Prolineaminopeptidase, acetylglucosaminidase, 5'-O-Methylmelledonal, DG (9D3/11M3/0:0), 2,4-Diisopropyl-3-methylphenol, Glutaminylglutamine, Calonectrin, Longifolonine, N-Benzylftphthalimide, 5'-O-beta-D-Glucosylpyridoxine, 2-(Diethylamino)-4-hydroxy-propiophenone, 2-Isopropyl-3-oxosuccinate, 1-pentadecene, N-Phenyl-1-naphthylamine, Temurin, Isopropyl β-D-ThiogalactoPyranoside, N-(Cyclohexylmethy…
NILM	↑ Lactobacillus-dominated profile	Carbohydrate metabolism (lactate production, protective profile)	↑ Lactate, ↑ GSH	Valyl-Glutamate
CIN I	shift toward dysbiosis: ↓ Lactobacillus, ↑ anaerobes	Amino acid metabolism, lipid metabolism, carbohydrate metabolism, oxadative stress	↓ Lactate, ↓ GSH, ↑ Succinate, ↑ Sialidase, ↑Fatty acids, ↑ LE (leucocyte esterase), initial changes in amino acids and lipids	NR
CINII/III	pronounced dysbiosis: ↑ Gardnerella, Atopobium, Sneathia, Prevotella; ↓ Lactobacillus	Amino acid metabolism, lipid metabolism, carbohydrate metabolism, nucleotide metabolism, energy metabolism, oxidative stress	↓ Lactate, ↓ GSH, ↑ Putrescine, ↑ Sialidase, ↑ Fatty acids, ↑ β-glucuronidase, ↑ LE, ↑ Oxidized glutathione	4-Hydroxydebrisoquine
CIS	severe dysbiosis, dominated by anaerobes	Amino acid metabolism, lipid metabolism, energy metabolism, carobhydrate metabolism, mucleotide metabolism, xenobiotic metabolism, oxidative stress	↓ Lactate, ↑ Fatty acids (e.g. oleic capric), ↑ Nucleotídes (GMP, dGMP), ↑ Inosine↑ Oxidized glutathione, , activation of xenobiotic pathways and oxidative stress	N,N′-Diacetylbenzidine, Oxidized Glutathione
CC	Severe dysbiosis, ↓ Lactobacillus	Amino acids metabolism, lipid metabolism, energy metabolism, carbohydrate metabolism, mucleotide metabolism, xenobiotic metabolism, oxidative stress	↑ Lactate, ↑ Oxidized gluthayhione, ↑ Nucleotides (3′-UMP, cGMP), ↑ Valyl-glutamate, ↑ N,N′-diacetylbenzidine, marked oxidative stress and DNA degradation	NR
Note: HPV= NR = Not reported, Human Papillomavirus, NILM = Negative for Intraepithelial Lesion or Malignancy, CIN = Cervical Intraepithelial Neoplasia, CIS = Carcinoma In Situ, CC = Cervical Cancer (invasive), LE = leukocyte esterase, CIN I =Cervical Intraepithelial Neoplasia grade 1, CIN II/III= Cervical Intraepithelial Neoplasia grade II/III, GSH = Reduced Glutathione, 3'-UMP = 3'-Uridine Monop…
